# Supplementary material for: Diversity and determinants of recombination landscapes in flowering plants
Source: PLoS Genet. 2022 Aug 30;18(8):e1010141. doi: 10.1371/journal.pgen.1010141 (PMC9467342; doi:10.1371/journal.pgen.1010141)
Supplement: S1 Table — (XLSX) [file pgen.1010141.s014.xlsx]

## Sheet: Feuil1
set	chromosome	chromosome.annotation	linkage.map.length	linkage.map.length.correctedCh	linkage.map.length.correctedHW	phys.map.length	nb.markers	density.markers.cM	density.markers.bp	marker.interval.cM	largest.gap.cM	marker.interval.bp	gini	span	n_progeny	mapping_function	accession	link_data	doi
Aegilops_speltoides_Zhang2019	2S	CM008424.1	185.666	186.11	186.001	561.232	838	4.51348	1.0459e-06	0.201657	8.5661	956243	0.706553	0.2	#N/A	#N/A	GCA_000347335.2	https://static-content.springer.com/esm/art%3A10.1007%2Fs00122-019-03374-5/MediaObjects/122_2019_3374_MOESM1_ESM.xlsx	https://doi.org/10.1007/s00122-019-03374-5
Aegilops_speltoides_Zhang2020	7S	CM008429.1	171.11	171.746	171.735	473.654	539	3.15002	7.06133e-07	0.318049	8.80507	1.418e+06	0.688379	0.2	#N/A	#N/A	GCA_000347335.2	https://static-content.springer.com/esm/art%3A10.1007%2Fs00122-020-03680-3/MediaObjects/122_2020_3680_MOESM2_ESM.xlsx	https://doi.org/10.1007/s00122-020-03680-3
Arabidopsis_thaliana_Serin2017	1	CP002684.1	117.87	118.73	118.73	30.4277	275	2.33308	9.0312e-06	0.430182	2.88	110949	0.184148	0.2	160	kosambi	GCA_000001735.2	https://www.frontiersin.org/articles/file/downloadfile/310192_supplementary-materials_datasheets_1_xlsx/octet-stream/Supplemental%20Tables.XLSX/1/310192	https://doi.org/10.3389/fgene.2017.00201
Arabidopsis_thaliana_Serin2017	2	CP002685.1	76.29	77.1875	77.1875	19.6983	171	2.24145	8.70229e-06	0.448765	3.23	115294	0.322843	0.2	160	kosambi	GCA_000001735.2	https://www.frontiersin.org/articles/file/downloadfile/310192_supplementary-materials_datasheets_1_xlsx/octet-stream/Supplemental%20Tables.XLSX/1/310192	https://doi.org/10.3389/fgene.2017.00201
Arabidopsis_thaliana_Serin2017	3	CP002686.1	82.61	83.412	83.412	23.4598	207	2.50575	8.82729e-06	0.401019	2.72	113592	0.362679	0.2	160	kosambi	GCA_000001735.2	https://www.frontiersin.org/articles/file/downloadfile/310192_supplementary-materials_datasheets_1_xlsx/octet-stream/Supplemental%20Tables.XLSX/1/310192	https://doi.org/10.3389/fgene.2017.00201
Arabidopsis_thaliana_Serin2017	4	CP002687.1	92.12	93.2573	93.2573	18.5851	163	1.76943	8.78706e-06	0.568642	4.81	114198	0.256936	0.2	160	kosambi	GCA_000001735.2	https://www.frontiersin.org/articles/file/downloadfile/310192_supplementary-materials_datasheets_1_xlsx/octet-stream/Supplemental%20Tables.XLSX/1/310192	https://doi.org/10.3389/fgene.2017.00201
Arabidopsis_thaliana_Serin2017	5	CP002688.1	102.813	103.663	103.663	26.9755	243	2.36352	9.0167e-06	0.424846	2.34046	111157	0.202982	0.2	160	kosambi	GCA_000001735.2	https://www.frontiersin.org/articles/file/downloadfile/310192_supplementary-materials_datasheets_1_xlsx/octet-stream/Supplemental%20Tables.XLSX/1/310192	https://doi.org/10.3389/fgene.2017.00201
Arachis_duranensis_Bertioli2016	A1	NC_029772.2	85	87.7419	87.7419	107.036	63	0.741176	5.94289e-07	1.37097	6.1	1.70037e+06	0.699131	0.3	273	kosambi	GCF_000817695.2	https://static-content.springer.com/esm/art%3A10.1038%2Fng.3517/MediaObjects/41588_2016_BFng3517_MOESM219_ESM.xlsx	https://doi.org/10.1038/ng.3517
Arachis_duranensis_Bertioli2016	A2	NC_029773.2	78	82	82	93.869	40	0.512821	4.29108e-07	2	14.6	2.38907e+06	0.767486	0.35	273	kosambi	GCF_000817695.2	https://static-content.springer.com/esm/art%3A10.1038%2Fng.3517/MediaObjects/41588_2016_BFng3517_MOESM219_ESM.xlsx	https://doi.org/10.1038/ng.3517
Arachis_duranensis_Bertioli2016	A3	NC_029774.2	127	129.854	129.854	135.058	90	0.708661	6.67516e-07	1.42697	12.6	1.51358e+06	0.741585	0.2	273	kosambi	GCF_000817695.2	https://static-content.springer.com/esm/art%3A10.1038%2Fng.3517/MediaObjects/41588_2016_BFng3517_MOESM219_ESM.xlsx	https://doi.org/10.1038/ng.3517
Arachis_duranensis_Bertioli2016	A4	NC_029775.2	71.1	73.8882	73.7706	123.556	52	0.731364	4.27727e-07	1.33529	14	2.3672e+06	0.79263	0.35	273	kosambi	GCF_000817695.2	https://static-content.springer.com/esm/art%3A10.1038%2Fng.3517/MediaObjects/41588_2016_BFng3517_MOESM219_ESM.xlsx	https://doi.org/10.1038/ng.3517
Arachis_duranensis_Bertioli2016	A5	NC_029776.2	138.1	142.862	142.841	110.037	59	0.427227	5.40588e-07	2.37069	42.1	1.87019e+06	0.767548	0.3	273	kosambi	GCF_000817695.2	https://static-content.springer.com/esm/art%3A10.1038%2Fng.3517/MediaObjects/41588_2016_BFng3517_MOESM219_ESM.xlsx	https://doi.org/10.1038/ng.3517
Arachis_duranensis_Bertioli2016	A7	NC_029778.2	63.9	68.16	68.0733	79.1267	31	0.485133	3.97668e-07	2.08667	19.8	2.58106e+06	0.58747	0.4	273	kosambi	GCF_000817695.2	https://static-content.springer.com/esm/art%3A10.1038%2Fng.3517/MediaObjects/41588_2016_BFng3517_MOESM219_ESM.xlsx	https://doi.org/10.1038/ng.3517
Arachis_duranensis_Bertioli2016	A8	NC_029779.2	126.3	130.811	129.861	49.4622	57	0.451306	1.15927e-06	1.78036	16.5	877387	0.447025	0.4	273	kosambi	GCF_000817695.2	https://static-content.springer.com/esm/art%3A10.1038%2Fng.3517/MediaObjects/41588_2016_BFng3517_MOESM219_ESM.xlsx	https://doi.org/10.1038/ng.3517
Arachis_duranensis_Bertioli2016	A10	NC_029781.2	78.9	82.5698	82.3651	109.463	44	0.557668	4.04698e-07	1.73256	11.6	2.48045e+06	0.750109	0.35	273	kosambi	GCF_000817695.2	https://static-content.springer.com/esm/art%3A10.1038%2Fng.3517/MediaObjects/41588_2016_BFng3517_MOESM219_ESM.xlsx	https://doi.org/10.1038/ng.3517
Arachis_hypogaea_Zhuang2019	A01	CP030983.1	132.006	132.769	132.769	111.624	347	2.62867	3.78154e-06	0.381519	11.5639	265112	0.664007	0.2	581	#N/A	GCA_003713155.1	https://static-content.springer.com/esm/art%3A10.1038%2Fs41588-019-0402-2/MediaObjects/41588_2019_402_MOESM3_ESM.xlsx	https://doi.org/10.1038/s41588-019-0402-2
Arachis_hypogaea_Zhuang2019	A02	CP030984.1	150.122	150.659	150.659	99.7918	560	3.73031	6.18156e-06	0.268554	3.35835	161850	0.180354	0.2	581	#N/A	GCA_003713155.1	https://static-content.springer.com/esm/art%3A10.1038%2Fs41588-019-0402-2/MediaObjects/41588_2019_402_MOESM3_ESM.xlsx	https://doi.org/10.1038/s41588-019-0402-2
Arachis_hypogaea_Zhuang2019	A03	CP030985.1	156.828	157.42	157.42	143.207	531	3.38587	4.66443e-06	0.295903	3.16074	213350	0.405011	0.2	581	#N/A	GCA_003713155.1	https://static-content.springer.com/esm/art%3A10.1038%2Fs41588-019-0402-2/MediaObjects/41588_2019_402_MOESM3_ESM.xlsx	https://doi.org/10.1038/s41588-019-0402-2
Arachis_hypogaea_Zhuang2019	A04	CP030986.1	157.482	157.963	157.963	122.065	656	4.16556	5.90625e-06	0.24043	8.42147	169259	0.434827	0.2	581	#N/A	GCA_003713155.1	https://static-content.springer.com/esm/art%3A10.1038%2Fs41588-019-0402-2/MediaObjects/41588_2019_402_MOESM3_ESM.xlsx	https://doi.org/10.1038/s41588-019-0402-2
Arachis_hypogaea_Zhuang2019	A05	CP030987.1	153.1	153.589	153.589	116.167	627	4.09536	6.0465e-06	0.244569	3.63644	165370	0.274706	0.2	581	#N/A	GCA_003713155.1	https://static-content.springer.com/esm/art%3A10.1038%2Fs41588-019-0402-2/MediaObjects/41588_2019_402_MOESM3_ESM.xlsx	https://doi.org/10.1038/s41588-019-0402-2
Arachis_hypogaea_Zhuang2019	A07	CP030989.1	170.231	170.957	170.957	83.1174	470	2.76096	6.2726e-06	0.362965	4.90436	159722	0.438966	0.2	581	#N/A	GCA_003713155.1	https://static-content.springer.com/esm/art%3A10.1038%2Fs41588-019-0402-2/MediaObjects/41588_2019_402_MOESM3_ESM.xlsx	https://doi.org/10.1038/s41588-019-0402-2
Arachis_hypogaea_Zhuang2019	A08	CP030990.1	126.244	127.172	127.172	51.9552	273	2.16248	5.83167e-06	0.464133	2.85472	170434	0.105766	0.2	581	#N/A	GCA_003713155.1	https://static-content.springer.com/esm/art%3A10.1038%2Fs41588-019-0402-2/MediaObjects/41588_2019_402_MOESM3_ESM.xlsx	https://doi.org/10.1038/s41588-019-0402-2
Arachis_hypogaea_Zhuang2019	A09	CP030991.1	143.13	143.769	143.769	121.059	449	3.13701	4.20816e-06	0.319487	6.97844	237742	0.438774	0.2	581	#N/A	GCA_003713155.1	https://static-content.springer.com/esm/art%3A10.1038%2Fs41588-019-0402-2/MediaObjects/41588_2019_402_MOESM3_ESM.xlsx	https://doi.org/10.1038/s41588-019-0402-2
Arachis_hypogaea_Zhuang2019	A10	CP030992.1	181.21	181.809	181.809	114.52	606	3.34418	6.4401e-06	0.299521	5.70676	155437	0.423561	0.2	581	#N/A	GCA_003713155.1	https://static-content.springer.com/esm/art%3A10.1038%2Fs41588-019-0402-2/MediaObjects/41588_2019_402_MOESM3_ESM.xlsx	https://doi.org/10.1038/s41588-019-0402-2
Arachis_hypogaea_Zhuang2019	B01	CP030993.1	154.972	155.503	155.503	149.38	584	3.76843	4.73645e-06	0.265817	5.72153	211063	0.588938	0.2	581	#N/A	GCA_003713155.1	https://static-content.springer.com/esm/art%3A10.1038%2Fs41588-019-0402-2/MediaObjects/41588_2019_402_MOESM3_ESM.xlsx	https://doi.org/10.1038/s41588-019-0402-2
Arachis_hypogaea_Zhuang2019	B02	CP030994.1	191.513	191.934	191.934	122.214	912	4.76208	8.29872e-06	0.210223	4.18882	120474	0.435216	0.2	581	#N/A	GCA_003713155.1	https://static-content.springer.com/esm/art%3A10.1038%2Fs41588-019-0402-2/MediaObjects/41588_2019_402_MOESM3_ESM.xlsx	https://doi.org/10.1038/s41588-019-0402-2
Arachis_hypogaea_Zhuang2019	B03	CP030995.1	182.026	182.491	182.491	150.766	784	4.30707	5.73624e-06	0.232473	9.04158	174039	0.526095	0.2	581	#N/A	GCA_003713155.1	https://static-content.springer.com/esm/art%3A10.1038%2Fs41588-019-0402-2/MediaObjects/41588_2019_402_MOESM3_ESM.xlsx	https://doi.org/10.1038/s41588-019-0402-2
Arachis_hypogaea_Zhuang2019	B04	CP030996.1	198.956	199.316	199.316	135.086	1106	5.55902	8.1848e-06	0.180051	3.10709	122210	0.432371	0.2	581	#N/A	GCA_003713155.1	https://static-content.springer.com/esm/art%3A10.1038%2Fs41588-019-0402-2/MediaObjects/41588_2019_402_MOESM3_ESM.xlsx	https://doi.org/10.1038/s41588-019-0402-2
Arachis_hypogaea_Zhuang2019	B06	CP030998.1	128.939	129.713	129.713	153.789	334	2.59038	2.95825e-06	0.387203	15.3459	338486	0.36508	0.2	581	#N/A	GCA_003713155.1	https://static-content.springer.com/esm/art%3A10.1038%2Fs41588-019-0402-2/MediaObjects/41588_2019_402_MOESM3_ESM.xlsx	https://doi.org/10.1038/s41588-019-0402-2
Arachis_hypogaea_Zhuang2019	B07	CP030999.1	184.104	184.39	184.39	132.999	1289	7.00147	9.38838e-06	0.142938	3.7233	106582	0.353436	0.2	581	#N/A	GCA_003713155.1	https://static-content.springer.com/esm/art%3A10.1038%2Fs41588-019-0402-2/MediaObjects/41588_2019_402_MOESM3_ESM.xlsx	https://doi.org/10.1038/s41588-019-0402-2
Arachis_hypogaea_Zhuang2019	B08	CP031000.1	170.046	170.326	170.326	136.777	1215	7.14511	9.5279e-06	0.140071	4.40399	104850	0.469959	0.2	581	#N/A	GCA_003713155.1	https://static-content.springer.com/esm/art%3A10.1038%2Fs41588-019-0402-2/MediaObjects/41588_2019_402_MOESM3_ESM.xlsx	https://doi.org/10.1038/s41588-019-0402-2
Arachis_hypogaea_Zhuang2019	B09	CP031001.1	198.215	198.483	198.483	159.155	1482	7.47672	9.51066e-06	0.133839	8.57795	104919	0.518781	0.2	581	#N/A	GCA_003713155.1	https://static-content.springer.com/esm/art%3A10.1038%2Fs41588-019-0402-2/MediaObjects/41588_2019_402_MOESM3_ESM.xlsx	https://doi.org/10.1038/s41588-019-0402-2
Arachis_hypogaea_Zhuang2019	B10	CP031002.1	152.377	152.731	152.731	140.659	863	5.66357	6.23925e-06	0.176772	2.61793	160252	0.468972	0.2	581	#N/A	GCA_003713155.1	https://static-content.springer.com/esm/art%3A10.1038%2Fs41588-019-0402-2/MediaObjects/41588_2019_402_MOESM3_ESM.xlsx	https://doi.org/10.1038/s41588-019-0402-2
Boechera_stricta_Lee2020	1	#N/A	42.283	42.6413	42.6146	24.0171	237	5.60509	9.86798e-06	0.179165	3.153	101555	0.504341	0.2	159	haldane	#N/A	chengrueilee@ntu.edu.tw	https://doi.org/10.1038/s41559-017-0119
Boechera_stricta_Lee2020	2	#N/A	68.951	69.4636	69.4612	27.0636	270	3.91582	9.9765e-06	0.256323	2.71	100422	0.323791	0.2	159	haldane	#N/A	chengrueilee@ntu.edu.tw	https://doi.org/10.1038/s41559-017-0119
Boechera_stricta_Lee2020	3	#N/A	79.494	80.017	80.0152	30.6809	305	3.83677	9.94104e-06	0.261493	1.713	100760	0.201966	0.2	159	haldane	#N/A	chengrueilee@ntu.edu.tw	https://doi.org/10.1038/s41559-017-0119
Boechera_stricta_Lee2020	4	#N/A	76.917	77.6068	77.6068	22.9934	224	2.91223	9.74191e-06	0.344919	2.654	103110	0.230638	0.2	159	haldane	#N/A	chengrueilee@ntu.edu.tw	https://doi.org/10.1038/s41559-017-0119
Boechera_stricta_Lee2020	5	#N/A	82.917	83.5051	83.4996	28.9624	283	3.41305	9.77129e-06	0.294032	5.472	102526	0.198932	0.2	159	haldane	#N/A	chengrueilee@ntu.edu.tw	https://doi.org/10.1038/s41559-017-0119
Boechera_stricta_Lee2020	6	#N/A	76.749	77.3417	77.3417	25.7604	260	3.38767	1.0093e-05	0.296328	2.818	99461.1	0.219664	0.2	159	haldane	#N/A	chengrueilee@ntu.edu.tw	https://doi.org/10.1038/s41559-017-0119
Boechera_stricta_Lee2020	7	#N/A	72.326	72.891	72.8893	26.201	257	3.55336	9.80878e-06	0.282523	2.847	102348	0.18308	0.2	159	haldane	#N/A	chengrueilee@ntu.edu.tw	https://doi.org/10.1038/s41559-017-0119
Brachypodium_distachyon_Huo2011	3	3	350.905	356.104	356.104	59.6401	136	0.387569	2.2832e-06	2.5993	21.4	435832	0.397324	0.2	476	kosambi	GCA_000005505.4	https://static-content.springer.com/esm/art%3A10.1007%2Fs00122-011-1598-4/MediaObjects/122_2011_1598_MOESM3_ESM.xls	https://doi.org/10.1007/s00122-011-1598-4
Brachypodium_distachyon_Huo2011	4	4	267.023	271.834	271.834	48.5949	112	0.41944	2.3247e-06	2.40561	14.938	429731	0.475707	0.2	476	kosambi	GCA_000005505.4	https://static-content.springer.com/esm/art%3A10.1007%2Fs00122-011-1598-4/MediaObjects/122_2011_1598_MOESM3_ESM.xls	https://doi.org/10.1007/s00122-011-1598-4
Brachypodium_distachyon_Huo2011	5	5	182.702	188.324	188.324	28.6301	66	0.361244	2.32751e-06	2.8108	16.941	426449	0.525419	0.3	476	kosambi	GCA_000005505.4	https://static-content.springer.com/esm/art%3A10.1007%2Fs00122-011-1598-4/MediaObjects/122_2011_1598_MOESM3_ESM.xls	https://doi.org/10.1007/s00122-011-1598-4
Brassica_napus_Yang2017	A01	NC_027757.2	118.52	121.245	121.23	35.8226	88	0.742491	3.96284e-06	1.35493	7.145	250084	0.336805	0.3	167	kosambi	GCF_000686985.2	https://www.frontiersin.org/articles/file/downloadfile/283740_supplementary-materials_tables_2_xlsx/octet-stream/Table%202.XLSX/1/283740	https://doi.org/10.3389/fpls.2017.01512
Brassica_napus_Yang2017	A02	NC_027758.2	100.523	103.931	100.867	35.3328	60	0.596878	2.88926e-06	1.70378	26.674	351013	0.446791	0.3	167	kosambi	GCF_000686985.2	https://www.frontiersin.org/articles/file/downloadfile/283740_supplementary-materials_tables_2_xlsx/octet-stream/Table%202.XLSX/1/283740	https://doi.org/10.3389/fpls.2017.01512
Brassica_napus_Yang2017	A03	NC_027759.2	153.188	155.923	155.923	49.1391	113	0.737656	3.94115e-06	1.36775	14.603	253720	0.254734	0.2	167	kosambi	GCF_000686985.2	https://www.frontiersin.org/articles/file/downloadfile/283740_supplementary-materials_tables_2_xlsx/octet-stream/Table%202.XLSX/1/283740	https://doi.org/10.3389/fpls.2017.01512
Brassica_napus_Yang2017	A04	NC_027760.2	71.034	73.1865	73.1865	23.5568	67	0.94321	3.50047e-06	1.07627	4.748	286010	0.282353	0.3	167	kosambi	GCF_000686985.2	https://www.frontiersin.org/articles/file/downloadfile/283740_supplementary-materials_tables_2_xlsx/octet-stream/Table%202.XLSX/1/283740	https://doi.org/10.3389/fpls.2017.01512
Brassica_napus_Yang2017	A05	NC_027761.2	124.166	128.305	127.168	31.4734	61	0.491278	2.92035e-06	1.50095	14.586	331033	0.472535	0.35	167	kosambi	GCF_000686985.2	https://www.frontiersin.org/articles/file/downloadfile/283740_supplementary-materials_tables_2_xlsx/octet-stream/Table%202.XLSX/1/283740	https://doi.org/10.3389/fpls.2017.01512
Brassica_napus_Yang2017	A07	NC_027763.2	55.099	57.4436	57.4436	27.4269	48	0.871159	2.20212e-06	1.17232	3.556	447708	0.378831	0.3	167	kosambi	GCF_000686985.2	https://www.frontiersin.org/articles/file/downloadfile/283740_supplementary-materials_tables_2_xlsx/octet-stream/Table%202.XLSX/1/283740	https://doi.org/10.3389/fpls.2017.01512
Brassica_napus_Yang2017	A09	NC_027765.2	125.375	129.355	129.355	45.9435	64	0.510469	1.91492e-06	1.99008	15.249	528642	0.288842	0.3	167	kosambi	GCF_000686985.2	https://www.frontiersin.org/articles/file/downloadfile/283740_supplementary-materials_tables_2_xlsx/octet-stream/Table%202.XLSX/1/283740	https://doi.org/10.3389/fpls.2017.01512
Brassica_napus_Yang2017	A10	NC_027766.2	74.613	77.1859	77.1859	22.2173	59	0.790747	3.39783e-06	1.28643	6.546	294384	0.482125	0.3	167	kosambi	GCF_000686985.2	https://www.frontiersin.org/articles/file/downloadfile/283740_supplementary-materials_tables_2_xlsx/octet-stream/Table%202.XLSX/1/283740	https://doi.org/10.3389/fpls.2017.01512
Brassica_napus_Yang2017	C02	NC_027768.2	148.428	154.137	153.919	68.3964	53	0.357075	1.1659e-06	2.74542	31.912	830168	0.552427	0.3	167	kosambi	GCF_000686985.2	https://www.frontiersin.org/articles/file/downloadfile/283740_supplementary-materials_tables_2_xlsx/octet-stream/Table%202.XLSX/1/283740	https://doi.org/10.3389/fpls.2017.01512
Brassica_napus_Yang2017	C03	NC_027769.2	164.916	169.256	169.256	80.379	77	0.466904	1.27379e-06	2.16995	13.961	795207	0.353017	0.3	167	kosambi	GCF_000686985.2	https://www.frontiersin.org/articles/file/downloadfile/283740_supplementary-materials_tables_2_xlsx/octet-stream/Table%202.XLSX/1/283740	https://doi.org/10.3389/fpls.2017.01512
Brassica_napus_Yang2017	C04	NC_027770.2	130.124	135.227	135.227	70.5527	52	0.399619	1.07088e-06	2.55145	27.269	950354	0.468644	0.3	167	kosambi	GCF_000686985.2	https://www.frontiersin.org/articles/file/downloadfile/283740_supplementary-materials_tables_2_xlsx/octet-stream/Table%202.XLSX/1/283740	https://doi.org/10.3389/fpls.2017.01512
Brassica_napus_Yang2017	C08	NC_027774.2	103.93	107.514	107.514	46.3471	59	0.56769	1.58775e-06	1.7919	12.483	617475	0.430889	0.3	167	kosambi	GCF_000686985.2	https://www.frontiersin.org/articles/file/downloadfile/283740_supplementary-materials_tables_2_xlsx/octet-stream/Table%202.XLSX/1/283740	https://doi.org/10.3389/fpls.2017.01512
Brassica_rapa_CodyMarkelz2017	A01	NC_024795.1	96.6969	97.8907	97.8907	28.6351	163	1.68568	6.09093e-06	0.596894	2.888	144676	0.414984	0.2	124	#N/A	GCF_000309985.1	https://www.g3journal.org/highwire/filestream/484718/field_highwire_adjunct_files/7/TableS6.csv	https://doi.org/10.1534/g3.117.043000
Brassica_rapa_CodyMarkelz2017	A03	NC_024797.1	135.615	136.932	136.932	31.7257	207	1.52638	7.7043e-06	0.658327	4.59509	129955	0.114502	0.2	124	#N/A	GCF_000309985.1	https://www.g3journal.org/highwire/filestream/484718/field_highwire_adjunct_files/7/TableS6.csv	https://doi.org/10.1534/g3.117.043000
Brassica_rapa_CodyMarkelz2017	A04	NC_024798.1	63.621	64.8935	64.8935	18.9843	101	1.58753	6.24117e-06	0.63621	2.14663	160903	0.398709	0.2	124	#N/A	GCF_000309985.1	https://www.g3journal.org/highwire/filestream/484718/field_highwire_adjunct_files/7/TableS6.csv	https://doi.org/10.1534/g3.117.043000
Brassica_rapa_CodyMarkelz2017	A06	NC_024800.1	93.8995	95.0957	95.0957	26.2867	158	1.68265	6.28419e-06	0.598086	2.8988	135890	0.389491	0.2	124	#N/A	GCF_000309985.1	https://www.g3journal.org/highwire/filestream/484718/field_highwire_adjunct_files/7/TableS6.csv	https://doi.org/10.1534/g3.117.043000
Brassica_rapa_CodyMarkelz2017	A07	NC_024801.1	106.852	108.171	108.171	22.5977	163	1.52547	6.34869e-06	0.65958	3.08529	158455	0.362154	0.2	124	#N/A	GCF_000309985.1	https://www.g3journal.org/highwire/filestream/484718/field_highwire_adjunct_files/7/TableS6.csv	https://doi.org/10.1534/g3.117.043000
Brassica_rapa_CodyMarkelz2017	A09	NC_024803.1	152.316	153.726	153.726	37.1555	217	1.42467	5.59922e-06	0.705165	14.514	179040	0.364525	0.2	124	#N/A	GCF_000309985.1	https://www.g3journal.org/highwire/filestream/484718/field_highwire_adjunct_files/7/TableS6.csv	https://doi.org/10.1534/g3.117.043000
Brassica_rapa_CodyMarkelz2017	A10	NC_024804.1	104.012	105.243	104.982	17.5995	170	1.63442	1.04177e-05	0.615457	2.49088	93323.6	0.332785	0.2	124	#N/A	GCF_000309985.1	https://www.g3journal.org/highwire/filestream/484718/field_highwire_adjunct_files/7/TableS6.csv	https://doi.org/10.1534/g3.117.043000
Camelina_sativa_King2019	1	NC_025685.1	71	75.7333	75.7333	23.2413	31	0.43662	1.5659e-06	2.36667	13	615624	0.210506	0.5	189	kosambi	GCF_000633955.1	#N/A	https://doi.org/10.1007/s00122-019-03371-8
Camelina_sativa_King2019	17	NC_025701.1	91	96.0556	93	35.4921	37	0.406593	1.08016e-06	2.52778	14	904285	0.386274	0.35	189	kosambi	GCF_000633955.1	#N/A	https://doi.org/10.1007/s00122-019-03371-8
Camelina_sativa_King2019	3	NC_025687.1	142	145.787	145.787	28.5006	76	0.535211	2.67739e-06	1.89333	10	366887	0.274774	0.3	189	kosambi	GCF_000633955.1	#N/A	https://doi.org/10.1007/s00122-019-03371-8
Camelina_sativa_King2019	4	NC_025688.1	88	91.3846	90.1154	30.1106	53	0.602273	1.78917e-06	1.69231	15	552583	0.341543	0.45	189	kosambi	GCF_000633955.1	#N/A	https://doi.org/10.1007/s00122-019-03371-8
Camelina_sativa_King2019	5	NC_025689.1	93	97.4286	97.4286	34.9714	43	0.462366	1.33586e-06	2.21429	14	725093	0.30907	0.35	189	kosambi	GCF_000633955.1	#N/A	https://doi.org/10.1007/s00122-019-03371-8
Camelina_sativa_King2019	6	NC_025690.1	84	87.4286	87.4286	26.3917	50	0.595238	2.50309e-06	1.71429	7	401005	0.341569	0.45	189	kosambi	GCF_000633955.1	#N/A	https://doi.org/10.1007/s00122-019-03371-8
Camelina_sativa_King2019	7	NC_025691.1	125	127.604	125.729	33.6178	97	0.776	2.94359e-06	1.30208	6	340204	0.195137	0.25	189	kosambi	GCF_000633955.1	#N/A	https://doi.org/10.1007/s00122-019-03371-8
Camelina_sativa_King2019	16	NC_025700.1	111	114.265	112.471	29.1102	69	0.621622	2.39343e-06	1.63235	6	421997	0.247315	0.45	189	kosambi	GCF_000633955.1	#N/A	https://doi.org/10.1007/s00122-019-03371-8
Camelina_sativa_King2019	11	NC_025695.1	156	159.089	157.525	49.7036	102	0.653846	2.08602e-06	1.54455	14	473501	0.360779	0.2	189	kosambi	GCF_000633955.1	#N/A	https://doi.org/10.1007/s00122-019-03371-8
Camelina_sativa_King2019	13	NC_025697.1	74	78	78	24.1017	38	0.513514	1.61728e-06	2	8	585945	0.409613	0.4	189	kosambi	GCF_000633955.1	#N/A	https://doi.org/10.1007/s00122-019-03371-8
Camelina_sativa_King2019	15	NC_025699.1	100	103.636	103.636	30.5214	56	0.56	1.83566e-06	1.81818	8	534106	0.320665	0.45	189	kosambi	GCF_000633955.1	#N/A	https://doi.org/10.1007/s00122-019-03371-8
Camelina_sativa_King2019	19	NC_025703.1	102	105.138	104.923	26.7369	66	0.647059	2.70314e-06	1.56923	6	374992	0.356104	0.3	189	kosambi	GCF_000633955.1	#N/A	https://doi.org/10.1007/s00122-019-03371-8
Camelina_sativa_King2019	2	NC_025686.1	98	101.92	101.92	29.1398	51	0.520408	1.75196e-06	1.96	8	557715	0.212598	0.35	189	kosambi	GCF_000633955.1	#N/A	https://doi.org/10.1007/s00122-019-03371-8
Camelina_sativa_King2019	20	NC_025704.1	92	96.8421	96.1579	30.0997	39	0.423913	1.29621e-06	2.18421	11	781744	0.279871	0.5	189	kosambi	GCF_000633955.1	#N/A	https://doi.org/10.1007/s00122-019-03371-8
Camelina_sativa_King2019	8	NC_025692.1	99	102.246	102.213	27.7203	62	0.626263	2.24743e-06	1.62295	12	450691	0.352866	0.3	189	kosambi	GCF_000633955.1	#N/A	https://doi.org/10.1007/s00122-019-03371-8
Camellia_sinensis_Xu2018	3	CM025498.1	141.51	142.891	141.886	273.125	206	1.45573	8.55761e-07	0.684293	13.31	1.08109e+06	0.253998	0.2	327	kosambi	GCA_013676235.1	https://static-content.springer.com/esm/art%3A10.1186%2Fs12864-018-5291-8/MediaObjects/12864_2018_5291_MOESM7_ESM.xlsx	https://doi.org/10.1186/s12864-018-5291-8
Camellia_sinensis_Xu2018	1	CM025496.1	146.93	148.266	147.488	336.971	221	1.50412	8.13151e-07	0.644955	8.17	1.142e+06	0.170826	0.35	327	kosambi	GCA_013676235.1	https://static-content.springer.com/esm/art%3A10.1186%2Fs12864-018-5291-8/MediaObjects/12864_2018_5291_MOESM7_ESM.xlsx	https://doi.org/10.1186/s12864-018-5291-8
Camellia_sinensis_Xu2018	15	CM025510.1	90.7	91.951	90.7495	122.967	146	1.6097	1.20119e-06	0.600621	3.72	790722	0.24497	0.25	327	kosambi	GCA_013676235.1	https://static-content.springer.com/esm/art%3A10.1186%2Fs12864-018-5291-8/MediaObjects/12864_2018_5291_MOESM7_ESM.xlsx	https://doi.org/10.1186/s12864-018-5291-8
Camellia_sinensis_Xu2018	9	CM025504.1	101.39	102.682	101.492	183.476	158	1.55834	8.95834e-07	0.645796	5	1.11089e+06	0.246998	0.25	327	kosambi	GCA_013676235.1	https://static-content.springer.com/esm/art%3A10.1186%2Fs12864-018-5291-8/MediaObjects/12864_2018_5291_MOESM7_ESM.xlsx	https://doi.org/10.1186/s12864-018-5291-8
Camellia_sinensis_Xu2018	8	CM025503.1	108.28	109.497	109.433	194.009	179	1.65312	9.85535e-07	0.599213	16.33	1.01495e+06	0.261407	0.2	327	kosambi	GCA_013676235.1	https://static-content.springer.com/esm/art%3A10.1186%2Fs12864-018-5291-8/MediaObjects/12864_2018_5291_MOESM7_ESM.xlsx	https://doi.org/10.1186/s12864-018-5291-8
Capsella_rubella_Slotte2013	1	KB870805.1	54.1757	54.8933	54.8933	19.5666	152	2.80568	7.88526e-06	0.35878	2.60095	124408	0.32057	0.2	550	#N/A	GCA_000375325.1	#N/A	https://www.nature.com/articles/ng.2669
Capsella_rubella_Slotte2013	2	KB870806.1	43.4841	44.4093	44.4093	14.0667	95	2.1847	7.03899e-06	0.462597	2.71035	140497	0.320483	0.2	550	#N/A	GCA_000375325.1	#N/A	https://www.nature.com/articles/ng.2669
Capsella_rubella_Slotte2013	3	KB870807.1	46.2552	47.0887	47.0887	15.0402	112	2.42135	7.48475e-06	0.416714	2.90897	131976	0.381738	0.2	550	#N/A	GCA_000375325.1	#N/A	https://www.nature.com/articles/ng.2669
Capsella_rubella_Slotte2013	4	KB870808.1	42.4512	43.2835	43.2835	14.9944	103	2.42632	7.05257e-06	0.416188	1.72542	140202	0.353665	0.2	550	#N/A	GCA_000375325.1	#N/A	https://www.nature.com/articles/ng.2669
Capsella_rubella_Slotte2013	6	KB870810.1	47.1948	47.9749	47.9749	16.5773	122	2.58503	7.45625e-06	0.39004	2.05884	132290	0.360575	0.2	550	#N/A	GCA_000375325.1	#N/A	https://www.nature.com/articles/ng.2669
Capsella_rubella_Slotte2013	7	KB870811.1	48.8118	49.6993	49.6993	17.3039	111	2.27404	6.55478e-06	0.443744	4.03673	150476	0.363882	0.2	550	#N/A	GCA_000375325.1	#N/A	https://www.nature.com/articles/ng.2669
Capsella_rubella_Slotte2013	8	KB870812.1	45.3696	46.3558	46.3558	13.3243	93	2.04983	7.22547e-06	0.493147	2.86469	132167	0.380323	0.2	550	#N/A	GCA_000375325.1	#N/A	https://www.nature.com/articles/ng.2669
Capsicum_annuum_Han2016	1	CM009386.1	208.5	209.63	209.63	255.602	370	1.77458	1.35744e-06	0.565041	7.2	735017	0.485484	0.2	120	kosambi	GCA_002878395.2	https://oup.silverchair-cdn.com/oup/backfile/Content_public/Journal/dnaresearch/23/2/10.1093_dnares_dsv038/2/dsv038_Supplementary_Data.zip?Expires=1575756184&Signature=F5jsjYyOEQUoSiOCSSqa7Gu6aTebOh1Ox21FCMJBN~Tr5spKoAPn6NlqYdJ0BsOVL7-DUcy~8ZpNFTN-9WOlXgHqcQBpjKTErGQ~YyZivncFRrkUgu4KMtNTq-yuxI8z1xXgM964wGVpwhEku7fAwK24u3ZzGvQpdaKqil4wEwDAbxZzCo0MTgjo9b4Zijbi0XFspvSAhXmN9q~5JUEEyw7xju1zppkNqgvaQdz…	https://doi.org/10.1093/dnares/dsv038
Capsicum_annuum_Han2016	2	CM009387.1	107.5	108.681	108.681	154.33	183	1.70233	1.06939e-06	0.590659	7.7	934481	0.493473	0.2	120	kosambi	GCA_002878395.2	https://oup.silverchair-cdn.com/oup/backfile/Content_public/Journal/dnaresearch/23/2/10.1093_dnares_dsv038/2/dsv038_Supplementary_Data.zip?Expires=1575756184&Signature=F5jsjYyOEQUoSiOCSSqa7Gu6aTebOh1Ox21FCMJBN~Tr5spKoAPn6NlqYdJ0BsOVL7-DUcy~8ZpNFTN-9WOlXgHqcQBpjKTErGQ~YyZivncFRrkUgu4KMtNTq-yuxI8z1xXgM964wGVpwhEku7fAwK24u3ZzGvQpdaKqil4wEwDAbxZzCo0MTgjo9b4Zijbi0XFspvSAhXmN9q~5JUEEyw7xju1zppkNqgvaQdz…	https://doi.org/10.1093/dnares/dsv038
Capsicum_annuum_Han2016	3	CM009388.1	118.5	119.412	119.412	270.589	261	2.20253	1.01202e-06	0.455769	4.1	987498	0.607803	0.2	120	kosambi	GCA_002878395.2	https://oup.silverchair-cdn.com/oup/backfile/Content_public/Journal/dnaresearch/23/2/10.1093_dnares_dsv038/2/dsv038_Supplementary_Data.zip?Expires=1575756184&Signature=F5jsjYyOEQUoSiOCSSqa7Gu6aTebOh1Ox21FCMJBN~Tr5spKoAPn6NlqYdJ0BsOVL7-DUcy~8ZpNFTN-9WOlXgHqcQBpjKTErGQ~YyZivncFRrkUgu4KMtNTq-yuxI8z1xXgM964wGVpwhEku7fAwK24u3ZzGvQpdaKqil4wEwDAbxZzCo0MTgjo9b4Zijbi0XFspvSAhXmN9q~5JUEEyw7xju1zppkNqgvaQdz…	https://doi.org/10.1093/dnares/dsv038
Capsicum_annuum_Han2016	4	CM009389.1	116.5	117.584	117.584	231.498	216	1.85408	9.71001e-07	0.54186	7.2	1.02977e+06	0.618007	0.2	120	kosambi	GCA_002878395.2	https://oup.silverchair-cdn.com/oup/backfile/Content_public/Journal/dnaresearch/23/2/10.1093_dnares_dsv038/2/dsv038_Supplementary_Data.zip?Expires=1575756184&Signature=F5jsjYyOEQUoSiOCSSqa7Gu6aTebOh1Ox21FCMJBN~Tr5spKoAPn6NlqYdJ0BsOVL7-DUcy~8ZpNFTN-9WOlXgHqcQBpjKTErGQ~YyZivncFRrkUgu4KMtNTq-yuxI8z1xXgM964wGVpwhEku7fAwK24u3ZzGvQpdaKqil4wEwDAbxZzCo0MTgjo9b4Zijbi0XFspvSAhXmN9q~5JUEEyw7xju1zppkNqgvaQdz…	https://doi.org/10.1093/dnares/dsv038
Capsicum_annuum_Han2016	5	CM009390.1	100.6	101.665	101.665	221.137	190	1.88867	8.13925e-07	0.532275	4.1	1.22956e+06	0.685768	0.2	120	kosambi	GCA_002878395.2	https://oup.silverchair-cdn.com/oup/backfile/Content_public/Journal/dnaresearch/23/2/10.1093_dnares_dsv038/2/dsv038_Supplementary_Data.zip?Expires=1575756184&Signature=F5jsjYyOEQUoSiOCSSqa7Gu6aTebOh1Ox21FCMJBN~Tr5spKoAPn6NlqYdJ0BsOVL7-DUcy~8ZpNFTN-9WOlXgHqcQBpjKTErGQ~YyZivncFRrkUgu4KMtNTq-yuxI8z1xXgM964wGVpwhEku7fAwK24u3ZzGvQpdaKqil4wEwDAbxZzCo0MTgjo9b4Zijbi0XFspvSAhXmN9q~5JUEEyw7xju1zppkNqgvaQdz…	https://doi.org/10.1093/dnares/dsv038
Capsicum_annuum_Han2016	6	CM009391.1	102.6	103.537	103.537	228.255	220	2.14425	9.28649e-07	0.468493	2.2	1.07696e+06	0.635293	0.2	120	kosambi	GCA_002878395.2	https://oup.silverchair-cdn.com/oup/backfile/Content_public/Journal/dnaresearch/23/2/10.1093_dnares_dsv038/2/dsv038_Supplementary_Data.zip?Expires=1575756184&Signature=F5jsjYyOEQUoSiOCSSqa7Gu6aTebOh1Ox21FCMJBN~Tr5spKoAPn6NlqYdJ0BsOVL7-DUcy~8ZpNFTN-9WOlXgHqcQBpjKTErGQ~YyZivncFRrkUgu4KMtNTq-yuxI8z1xXgM964wGVpwhEku7fAwK24u3ZzGvQpdaKqil4wEwDAbxZzCo0MTgjo9b4Zijbi0XFspvSAhXmN9q~5JUEEyw7xju1zppkNqgvaQdz…	https://doi.org/10.1093/dnares/dsv038
Capsicum_annuum_Han2016	7	CM009392.1	92.5	93.5632	93.5632	227.195	175	1.89189	7.54608e-07	0.531609	2.2	1.32677e+06	0.684763	0.2	120	kosambi	GCA_002878395.2	https://oup.silverchair-cdn.com/oup/backfile/Content_public/Journal/dnaresearch/23/2/10.1093_dnares_dsv038/2/dsv038_Supplementary_Data.zip?Expires=1575756184&Signature=F5jsjYyOEQUoSiOCSSqa7Gu6aTebOh1Ox21FCMJBN~Tr5spKoAPn6NlqYdJ0BsOVL7-DUcy~8ZpNFTN-9WOlXgHqcQBpjKTErGQ~YyZivncFRrkUgu4KMtNTq-yuxI8z1xXgM964wGVpwhEku7fAwK24u3ZzGvQpdaKqil4wEwDAbxZzCo0MTgjo9b4Zijbi0XFspvSAhXmN9q~5JUEEyw7xju1zppkNqgvaQdz…	https://doi.org/10.1093/dnares/dsv038
Capsicum_annuum_Han2016	9	CM009394.1	86.2	87.4227	87.4227	219.064	142	1.64733	5.61869e-07	0.611348	8.5	1.77998e+06	0.776702	0.2	120	kosambi	GCA_002878395.2	https://oup.silverchair-cdn.com/oup/backfile/Content_public/Journal/dnaresearch/23/2/10.1093_dnares_dsv038/2/dsv038_Supplementary_Data.zip?Expires=1575756184&Signature=F5jsjYyOEQUoSiOCSSqa7Gu6aTebOh1Ox21FCMJBN~Tr5spKoAPn6NlqYdJ0BsOVL7-DUcy~8ZpNFTN-9WOlXgHqcQBpjKTErGQ~YyZivncFRrkUgu4KMtNTq-yuxI8z1xXgM964wGVpwhEku7fAwK24u3ZzGvQpdaKqil4wEwDAbxZzCo0MTgjo9b4Zijbi0XFspvSAhXmN9q~5JUEEyw7xju1zppkNqgvaQdz…	https://doi.org/10.1093/dnares/dsv038
Capsicum_annuum_Han2016	10	CM009395.1	103.9	105.333	105.333	221.721	146	1.4052	6.25081e-07	0.716552	8.8	1.6029e+06	0.636148	0.2	120	kosambi	GCA_002878395.2	https://oup.silverchair-cdn.com/oup/backfile/Content_public/Journal/dnaresearch/23/2/10.1093_dnares_dsv038/2/dsv038_Supplementary_Data.zip?Expires=1575756184&Signature=F5jsjYyOEQUoSiOCSSqa7Gu6aTebOh1Ox21FCMJBN~Tr5spKoAPn6NlqYdJ0BsOVL7-DUcy~8ZpNFTN-9WOlXgHqcQBpjKTErGQ~YyZivncFRrkUgu4KMtNTq-yuxI8z1xXgM964wGVpwhEku7fAwK24u3ZzGvQpdaKqil4wEwDAbxZzCo0MTgjo9b4Zijbi0XFspvSAhXmN9q~5JUEEyw7xju1zppkNqgvaQdz…	https://doi.org/10.1093/dnares/dsv038
Capsicum_annuum_Han2016	11	CM009396.1	86.8	87.6903	87.6903	235.951	196	2.25806	7.54651e-07	0.445128	2.2	1.31678e+06	0.667103	0.2	120	kosambi	GCA_002878395.2	https://oup.silverchair-cdn.com/oup/backfile/Content_public/Journal/dnaresearch/23/2/10.1093_dnares_dsv038/2/dsv038_Supplementary_Data.zip?Expires=1575756184&Signature=F5jsjYyOEQUoSiOCSSqa7Gu6aTebOh1Ox21FCMJBN~Tr5spKoAPn6NlqYdJ0BsOVL7-DUcy~8ZpNFTN-9WOlXgHqcQBpjKTErGQ~YyZivncFRrkUgu4KMtNTq-yuxI8z1xXgM964wGVpwhEku7fAwK24u3ZzGvQpdaKqil4wEwDAbxZzCo0MTgjo9b4Zijbi0XFspvSAhXmN9q~5JUEEyw7xju1zppkNqgvaQdz…	https://doi.org/10.1093/dnares/dsv038
Capsicum_annuum_Han2016	12	CM009397.1	94.9	95.755	95.755	232.996	223	2.34984	9.46223e-07	0.427477	4.6	1.05596e+06	0.649689	0.2	120	kosambi	GCA_002878395.2	https://oup.silverchair-cdn.com/oup/backfile/Content_public/Journal/dnaresearch/23/2/10.1093_dnares_dsv038/2/dsv038_Supplementary_Data.zip?Expires=1575756184&Signature=F5jsjYyOEQUoSiOCSSqa7Gu6aTebOh1Ox21FCMJBN~Tr5spKoAPn6NlqYdJ0BsOVL7-DUcy~8ZpNFTN-9WOlXgHqcQBpjKTErGQ~YyZivncFRrkUgu4KMtNTq-yuxI8z1xXgM964wGVpwhEku7fAwK24u3ZzGvQpdaKqil4wEwDAbxZzCo0MTgjo9b4Zijbi0XFspvSAhXmN9q~5JUEEyw7xju1zppkNqgvaQdz…	https://doi.org/10.1093/dnares/dsv038
Cenchrus_americanus_Pucher2017	1	CM007982.2	86.957	88.8894	88.8894	275.469	91	1.04649	3.30602e-07	0.966189	7.82834	3.05481e+06	0.699611	0.2	196	haldane	GCA_002174835.2	https://static-content.springer.com/esm/art%3A10.1186%2Fs12870-018-1267-8/MediaObjects/12870_2018_1267_MOESM1_ESM.xlsx	https://doi.org/10.1186/s12870-018-1267-8
Cenchrus_americanus_Pucher2017	2	CM007983.2	82.3157	84.0671	84.0671	243.054	95	1.15409	3.91709e-07	0.875699	5.51758	2.57702e+06	0.803182	0.2	196	haldane	GCA_002174835.2	https://static-content.springer.com/esm/art%3A10.1186%2Fs12870-018-1267-8/MediaObjects/12870_2018_1267_MOESM1_ESM.xlsx	https://doi.org/10.1186/s12870-018-1267-8
Cenchrus_americanus_Pucher2017	3	CM007984.2	54.1752	56.5306	56.5306	300.908	47	0.867556	1.56251e-07	1.17772	6.55367	6.52294e+06	0.899794	0.3	196	haldane	GCA_002174835.2	https://static-content.springer.com/esm/art%3A10.1186%2Fs12870-018-1267-8/MediaObjects/12870_2018_1267_MOESM1_ESM.xlsx	https://doi.org/10.1186/s12870-018-1267-8
Cenchrus_americanus_Pucher2017	4	CM007985.2	61.7242	64.0535	64.0535	191.83	54	0.874859	2.83297e-07	1.16461	9.34827	3.56559e+06	0.680126	0.3	196	haldane	GCA_002174835.2	https://static-content.springer.com/esm/art%3A10.1186%2Fs12870-018-1267-8/MediaObjects/12870_2018_1267_MOESM1_ESM.xlsx	https://doi.org/10.1186/s12870-018-1267-8
Cenchrus_americanus_Pucher2017	5	CM007986.2	90.386	92.5381	92.5381	158.694	85	0.940411	5.40923e-07	1.07602	18.317	1.86775e+06	0.616041	0.3	196	haldane	GCA_002174835.2	https://static-content.springer.com/esm/art%3A10.1186%2Fs12870-018-1267-8/MediaObjects/12870_2018_1267_MOESM1_ESM.xlsx	https://doi.org/10.1186/s12870-018-1267-8
Cenchrus_americanus_Pucher2017	6	CM007987.2	39.6986	41.788	41.788	240.571	39	0.982402	1.63063e-07	1.0447	4.37614	5.81584e+06	0.706452	0.35	196	haldane	GCA_002174835.2	https://static-content.springer.com/esm/art%3A10.1186%2Fs12870-018-1267-8/MediaObjects/12870_2018_1267_MOESM1_ESM.xlsx	https://doi.org/10.1186/s12870-018-1267-8
Cenchrus_americanus_Pucher2017	7	CM007988.2	46.8962	50.0226	50.0226	154.011	31	0.661035	2.46295e-07	1.56321	15.6077	4.15662e+06	0.758076	0.3	196	haldane	GCA_002174835.2	https://static-content.springer.com/esm/art%3A10.1186%2Fs12870-018-1267-8/MediaObjects/12870_2018_1267_MOESM1_ESM.xlsx	https://doi.org/10.1186/s12870-018-1267-8
Citrullus_lanatus_Ren2015	1	CM018018.1	119.884	121.899	121.899	36.9359	120	1.00097	3.54592e-06	1.00743	9.884	283798	0.419001	0.2	144	kosambi	GCA_000238415.2	https://static-content.springer.com/esm/art%3A10.1007%2Fs00438-015-0997-7/MediaObjects/438_2015_997_MOESM3_ESM.xlsx	https://doi.org/10.1007/s00438-015-0997-7
Citrullus_lanatus_Ren2015	2	CM018019.1	119.85	121.737	121.737	37.9159	128	1.068	3.74431e-06	0.943701	4.773	263210	0.378736	0.2	144	kosambi	GCA_000238415.2	https://static-content.springer.com/esm/art%3A10.1007%2Fs00438-015-0997-7/MediaObjects/438_2015_997_MOESM3_ESM.xlsx	https://doi.org/10.1007/s00438-015-0997-7
Citrullus_lanatus_Ren2015	3	CM018020.1	99.267	101.425	101.425	31.8723	93	0.936867	3.26201e-06	1.07899	6.946	309206	0.507021	0.2	144	kosambi	GCA_000238415.2	https://static-content.springer.com/esm/art%3A10.1007%2Fs00438-015-0997-7/MediaObjects/438_2015_997_MOESM3_ESM.xlsx	https://doi.org/10.1007/s00438-015-0997-7
Citrullus_lanatus_Ren2015	5	CM018022.1	140.192	141.955	141.955	35.888	160	1.14129	4.821e-06	0.881711	2.753	208467	0.31087	0.2	144	kosambi	GCA_000238415.2	https://static-content.springer.com/esm/art%3A10.1007%2Fs00438-015-0997-7/MediaObjects/438_2015_997_MOESM3_ESM.xlsx	https://doi.org/10.1007/s00438-015-0997-7
Citrullus_lanatus_Ren2015	6	CM018023.1	79.336	81.2477	81.2477	29.5075	84	1.05879	3.17199e-06	0.955855	4.579	309851	0.402403	0.3	144	kosambi	GCA_000238415.2	https://static-content.springer.com/esm/art%3A10.1007%2Fs00438-015-0997-7/MediaObjects/438_2015_997_MOESM3_ESM.xlsx	https://doi.org/10.1007/s00438-015-0997-7
Citrullus_lanatus_Ren2015	7	CM018024.1	61.824	63.851	63.851	31.939	62	1.00285	1.9857e-06	1.01351	4.015	504416	0.260954	0.3	144	kosambi	GCA_000238415.2	https://static-content.springer.com/esm/art%3A10.1007%2Fs00438-015-0997-7/MediaObjects/438_2015_997_MOESM3_ESM.xlsx	https://doi.org/10.1007/s00438-015-0997-7
Citrullus_lanatus_Ren2015	8	CM018025.1	82.813	84.575	84.575	28.2012	95	1.14716	3.64345e-06	0.880989	3.148	275107	0.426131	0.2	144	kosambi	GCA_000238415.2	https://static-content.springer.com/esm/art%3A10.1007%2Fs00438-015-0997-7/MediaObjects/438_2015_997_MOESM3_ESM.xlsx	https://doi.org/10.1007/s00438-015-0997-7
Citrullus_lanatus_Ren2015	9	CM018026.1	114.473	116.234	116.234	37.7276	131	1.14437	3.77552e-06	0.880562	3.138	266628	0.453391	0.2	144	kosambi	GCA_000238415.2	https://static-content.springer.com/esm/art%3A10.1007%2Fs00438-015-0997-7/MediaObjects/438_2015_997_MOESM3_ESM.xlsx	https://doi.org/10.1007/s00438-015-0997-7
Citrullus_lanatus_Ren2015	10	CM018027.1	103.986	105.986	105.986	35.0993	105	1.00975	3.70674e-06	0.999865	5.386	262641	0.371806	0.2	144	kosambi	GCA_000238415.2	https://static-content.springer.com/esm/art%3A10.1007%2Fs00438-015-0997-7/MediaObjects/438_2015_997_MOESM3_ESM.xlsx	https://doi.org/10.1007/s00438-015-0997-7
Citrullus_lanatus_Ren2015	11	CM018028.1	100.341	102.133	102.133	30.8861	113	1.12616	4.25552e-06	0.895902	10.384	229441	0.453765	0.2	144	kosambi	GCA_000238415.2	https://static-content.springer.com/esm/art%3A10.1007%2Fs00438-015-0997-7/MediaObjects/438_2015_997_MOESM3_ESM.xlsx	https://doi.org/10.1007/s00438-015-0997-7
Citrus_sinensis_Huang2018	1	CM001701.1	93.41	96.8067	96.8067	28.8019	56	0.599508	1.94294e-06	1.69836	11.17	520575	0.417354	0.3	170	kosambi	GCA_000317415.1	https://www.citrusgenomedb.org/bio_data/1267876?pane=publication	https://doi.org/10.3389/fpls.2018.01694
Citrus_sinensis_Huang2018	3	CM001703.1	105.26	107.059	107.059	28.7158	118	1.12103	2.33896e-06	0.899658	6.17	430144	0.508537	0.2	170	kosambi	GCA_000317415.1	https://www.citrusgenomedb.org/bio_data/1267876?pane=publication	https://doi.org/10.3389/fpls.2018.01694
Citrus_sinensis_Huang2018	4	CM001704.1	73.98	75.6807	75.6807	19.9518	88	1.18951	3.45995e-06	0.850345	3.81	290869	0.41998	0.3	170	kosambi	GCA_000317415.1	https://www.citrusgenomedb.org/bio_data/1267876?pane=publication	https://doi.org/10.3389/fpls.2018.01694
Citrus_sinensis_Huang2018	5	CM001705.1	90.87	92.7436	92.7436	36.1476	98	1.07846	2.28561e-06	0.936804	4.34	439296	0.513868	0.2	170	kosambi	GCA_000317415.1	https://www.citrusgenomedb.org/bio_data/1267876?pane=publication	https://doi.org/10.3389/fpls.2018.01694
Citrus_sinensis_Huang2018	6	CM001706.1	68.2	69.9947	69.9947	21.1758	77	1.12903	3.02625e-06	0.897368	6.32	330733	0.631804	0.3	170	kosambi	GCA_000317415.1	https://www.citrusgenomedb.org/bio_data/1267876?pane=publication	https://doi.org/10.3389/fpls.2018.01694
Citrus_sinensis_Huang2018	7	CM001707.1	86.24	88.4233	88.4233	32.2059	80	0.927644	3.8001e-06	1.09165	4.45	264380	0.248908	0.3	170	kosambi	GCA_000317415.1	https://www.citrusgenomedb.org/bio_data/1267876?pane=publication	https://doi.org/10.3389/fpls.2018.01694
Citrus_sinensis_Huang2018	8	CM001708.1	82.11	84.3908	84.3908	22.7118	73	0.889051	2.91872e-06	1.14042	8.25	346321	0.65517	0.3	170	kosambi	GCA_000317415.1	https://www.citrusgenomedb.org/bio_data/1267876?pane=publication	https://doi.org/10.3389/fpls.2018.01694
Citrus_sinensis_Huang2018	9	CM001709.1	60.53	62.5819	62.5819	18.4508	60	0.991244	2.16418e-06	1.02593	7.33	466959	0.711303	0.3	170	kosambi	GCA_000317415.1	https://www.citrusgenomedb.org/bio_data/1267876?pane=publication	https://doi.org/10.3389/fpls.2018.01694
Coffea_canephora_Crouzillat2020	A	#N/A	111.959	112.862	112.862	66.3091	249	2.22403	3.75514e-06	0.451448	3.228	266831	0.562316	0.45	#N/A	#N/A	#N/A	#N/A	https://doi.org/10.1111/pbi.13066
Coffea_canephora_Crouzillat2020	B	#N/A	229.217	230.18	230.18	79.2738	477	2.081	6.01712e-06	0.481548	3.615	166485	0.511313	0.2	#N/A	#N/A	#N/A	#N/A	https://doi.org/10.1111/pbi.13066
Coffea_canephora_Crouzillat2020	C	#N/A	125.841	127.414	127.352	42.0662	161	1.27939	3.8273e-06	0.755325	9.159	262690	0.507404	0.2	#N/A	#N/A	#N/A	#N/A	https://doi.org/10.1111/pbi.13066
Coffea_canephora_Crouzillat2020	D	#N/A	108.298	109.287	109.24	50.8796	220	2.03143	4.32393e-06	0.471205	4.914	231785	0.58876	0.2	#N/A	#N/A	#N/A	#N/A	https://doi.org/10.1111/pbi.13066
Coffea_canephora_Crouzillat2020	E	#N/A	104.589	105.527	105.527	50.758	224	2.14172	4.41309e-06	0.469009	3.44	227488	0.551222	0.2	#N/A	#N/A	#N/A	#N/A	https://doi.org/10.1111/pbi.13066
Coffea_canephora_Crouzillat2020	F	#N/A	155.41	156.439	156.439	67.7914	303	1.94968	4.46959e-06	0.514603	6.075	224337	0.522505	0.2	#N/A	#N/A	#N/A	#N/A	https://doi.org/10.1111/pbi.13066
Coffea_canephora_Crouzillat2020	G	#N/A	99.627	100.421	100.421	41.4928	252	2.52943	6.07334e-06	0.39692	2.134	164969	0.576555	0.2	#N/A	#N/A	#N/A	#N/A	https://doi.org/10.1111/pbi.13066
Coffea_canephora_Crouzillat2020	H	#N/A	126.48	127.885	127.885	49.847	181	1.43106	3.63111e-06	0.702667	5.619	276809	0.586523	0.2	#N/A	#N/A	#N/A	#N/A	https://doi.org/10.1111/pbi.13066
Coffea_canephora_Crouzillat2020	I	#N/A	86.824	88.1008	88.1008	41.9355	137	1.5779	3.26692e-06	0.638412	4.025	308093	0.672017	0.2	#N/A	#N/A	#N/A	#N/A	https://doi.org/10.1111/pbi.13066
Coffea_canephora_Crouzillat2020	J	#N/A	103.671	104.535	104.535	49.9445	241	2.32466	4.82536e-06	0.431963	2.374	207847	0.699811	0.2	#N/A	#N/A	#N/A	#N/A	https://doi.org/10.1111/pbi.13066
Coffea_canephora_Crouzillat2020	K	#N/A	94.753	95.6344	95.6175	42.7373	216	2.27961	5.05413e-06	0.432228	2.989	197093	0.676109	0.25	#N/A	#N/A	#N/A	#N/A	https://doi.org/10.1111/pbi.13066
Cucumis_melo_Pereira2018	1	chr01	124.633	128.653	128.653	37.0375	63	0.505484	1.70275e-06	2.01021	7.769	591245	0.525262	0.3	89	kosambi	v4.0	https://static-content.springer.com/esm/art%3A10.1186%2Fs12870-018-1537-5/MediaObjects/12870_2018_1537_MOESM11_ESM.txt	https://doi.org/10.1186/s12870-018-1537-5
Cucumis_melo_Pereira2018	2	chr02	127.708	131.464	131.464	27.0647	69	0.540295	2.63294e-06	1.87806	9.101	382973	0.526576	0.3	89	kosambi	v4.0	https://static-content.springer.com/esm/art%3A10.1186%2Fs12870-018-1537-5/MediaObjects/12870_2018_1537_MOESM11_ESM.txt	https://doi.org/10.1186/s12870-018-1537-5
Cucumis_melo_Pereira2018	3	chr03	122.55	125.614	125.614	31.6669	81	0.660955	2.58074e-06	1.53188	5.879	391488	0.543959	0.3	89	kosambi	v4.0	https://static-content.springer.com/esm/art%3A10.1186%2Fs12870-018-1537-5/MediaObjects/12870_2018_1537_MOESM11_ESM.txt	https://doi.org/10.1186/s12870-018-1537-5
Cucumis_melo_Pereira2018	4	chr04	156.942	160.212	160.212	34.318	97	0.618063	2.85808e-06	1.63481	9.534	349225	0.56005	0.25	89	kosambi	v4.0	https://static-content.springer.com/esm/art%3A10.1186%2Fs12870-018-1537-5/MediaObjects/12870_2018_1537_MOESM11_ESM.txt	https://doi.org/10.1186/s12870-018-1537-5
Cucumis_melo_Pereira2018	5	chr05	125.119	128.746	128.746	29.3242	70	0.559467	2.39341e-06	1.81332	9.42	421219	0.624745	0.3	89	kosambi	v4.0	https://static-content.springer.com/esm/art%3A10.1186%2Fs12870-018-1537-5/MediaObjects/12870_2018_1537_MOESM11_ESM.txt	https://doi.org/10.1186/s12870-018-1537-5
Cucumis_melo_Pereira2018	6	chr06	152.891	156.811	155.634	38.2974	79	0.516708	2.10072e-06	1.96014	6.283	479176	0.560195	0.3	89	kosambi	v4.0	https://static-content.springer.com/esm/art%3A10.1186%2Fs12870-018-1537-5/MediaObjects/12870_2018_1537_MOESM11_ESM.txt	https://doi.org/10.1186/s12870-018-1537-5
Cucumis_melo_Pereira2018	7	chr07	130.868	134.312	134.312	28.9584	77	0.588379	2.67445e-06	1.72195	8.637	376966	0.623018	0.3	89	kosambi	v4.0	https://static-content.springer.com/esm/art%3A10.1186%2Fs12870-018-1537-5/MediaObjects/12870_2018_1537_MOESM11_ESM.txt	https://doi.org/10.1186/s12870-018-1537-5
Cucumis_melo_Pereira2018	8	chr08	129.213	133.07	133.07	34.7655	68	0.526263	2.05505e-06	1.92855	7.272	489229	0.62647	0.3	89	kosambi	v4.0	https://static-content.springer.com/esm/art%3A10.1186%2Fs12870-018-1537-5/MediaObjects/12870_2018_1537_MOESM11_ESM.txt	https://doi.org/10.1186/s12870-018-1537-5
Cucumis_melo_Pereira2018	9	chr09	109.509	113.491	113.491	25.2433	56	0.511373	2.22619e-06	1.99107	6.504	456718	0.633989	0.3	89	kosambi	v4.0	https://static-content.springer.com/esm/art%3A10.1186%2Fs12870-018-1537-5/MediaObjects/12870_2018_1537_MOESM11_ESM.txt	https://doi.org/10.1186/s12870-018-1537-5
Cucumis_melo_Pereira2018	10	chr10	103.145	107.833	107.833	26.6638	45	0.436279	1.92109e-06	2.3442	13.526	525765	0.548481	0.3	89	kosambi	v4.0	https://static-content.springer.com/esm/art%3A10.1186%2Fs12870-018-1537-5/MediaObjects/12870_2018_1537_MOESM11_ESM.txt	https://doi.org/10.1186/s12870-018-1537-5
Cucumis_melo_Pereira2018	12	chr12	103.817	107.46	107.46	27.5637	58	0.558675	2.11881e-06	1.82135	8.431	473236	0.642025	0.3	89	kosambi	v4.0	https://static-content.springer.com/esm/art%3A10.1186%2Fs12870-018-1537-5/MediaObjects/12870_2018_1537_MOESM11_ESM.txt	https://doi.org/10.1186/s12870-018-1537-5
Cucumis_sativus_Zhu2016	2	CM002923.1	139.539	140.398	140.398	23.1746	326	2.33626	1.42718e-05	0.429351	1.768	69858.3	0.157211	0.2	153	#N/A	GCA_000004075.2	https://www.frontiersin.org/articles/file/downloadfile/174033_supplementary-materials_tables_3_pdf/octet-stream/Table%203.PDF/1/174033	https://doi.org/10.3389/fpls.2016.00437
Cucumis_sativus_Zhu2016	3	CM002924.1	212.143	212.798	212.798	39.7827	649	3.05926	1.63258e-05	0.327381	2.289	61011.7	0.201636	0.2	153	#N/A	GCA_000004075.2	https://www.frontiersin.org/articles/file/downloadfile/174033_supplementary-materials_tables_3_pdf/octet-stream/Table%203.PDF/1/174033	https://doi.org/10.3389/fpls.2016.00437
Cucumis_sativus_Zhu2016	6	CM002927.1	155.151	155.858	155.858	29.0762	440	2.83595	1.51642e-05	0.353419	1.962	65972.9	0.157577	0.2	153	#N/A	GCA_000004075.2	https://www.frontiersin.org/articles/file/downloadfile/174033_supplementary-materials_tables_3_pdf/octet-stream/Table%203.PDF/1/174033	https://doi.org/10.3389/fpls.2016.00437
Cucumis_sativus_Zhu2016	7	CM002928.1	100.687	101.288	101.288	19.2265	336	3.33707	1.79511e-05	0.300558	1.441	55852.9	0.282122	0.2	153	#N/A	GCA_000004075.2	https://www.frontiersin.org/articles/file/downloadfile/174033_supplementary-materials_tables_3_pdf/octet-stream/Table%203.PDF/1/174033	https://doi.org/10.3389/fpls.2016.00437
Cucumis_sativus_Zhu2016	1	CM002922.1	136.927	137.607	137.607	29.1497	404	2.95048	1.39633e-05	0.339769	1.308	71723.6	0.149472	0.2	153	#N/A	GCA_000004075.2	https://www.frontiersin.org/articles/file/downloadfile/174033_supplementary-materials_tables_3_pdf/octet-stream/Table%203.PDF/1/174033	https://doi.org/10.3389/fpls.2016.00437
Cucumis_sativus_Zhu2016	4	CM002925.1	165.675	166.335	166.335	23.4258	503	3.03606	2.14951e-05	0.33003	1.962	46519.7	0.183746	0.2	153	#N/A	GCA_000004075.2	https://www.frontiersin.org/articles/file/downloadfile/174033_supplementary-materials_tables_3_pdf/octet-stream/Table%203.PDF/1/174033	https://doi.org/10.3389/fpls.2016.00437
Cucumis_sativus_Zhu2016	5	CM002926.1	151.069	151.828	151.828	28.0235	399	2.64118	1.43408e-05	0.37957	2.357	69853.2	0.298092	0.2	153	#N/A	GCA_000004075.2	https://www.frontiersin.org/articles/file/downloadfile/174033_supplementary-materials_tables_3_pdf/octet-stream/Table%203.PDF/1/174033	https://doi.org/10.3389/fpls.2016.00437
Cucurbita_maxima_Wang2020	1	Cma_Chr01	187.333	188.009	188.009	13.0801	555	2.96264	4.24438e-05	0.338146	10.471	23074.1	0.22788	0.2	100	kosambi	Cmaxima_v1.1	https://www.frontiersin.org/articles/file/downloadfile/478251_supplementary-materials_tables_6_xls/octet-stream/Table%206.XLS/1/478251	https://doi.org/10.3389/fpls.2019.01782
Cucurbita_maxima_Wang2020	2	Cma_Chr02	151.203	152.148	152.148	10.1046	321	2.12297	3.18826e-05	0.472509	7.88	30980.2	0.240194	0.2	100	kosambi	Cmaxima_v1.1	https://www.frontiersin.org/articles/file/downloadfile/478251_supplementary-materials_tables_6_xls/octet-stream/Table%206.XLS/1/478251	https://doi.org/10.3389/fpls.2019.01782
Cucurbita_maxima_Wang2020	3	Cma_Chr03	169.593	170.384	170.384	9.42184	430	2.53548	4.56442e-05	0.395322	5.421	21499.3	0.258777	0.2	100	kosambi	Cmaxima_v1.1	https://www.frontiersin.org/articles/file/downloadfile/478251_supplementary-materials_tables_6_xls/octet-stream/Table%206.XLS/1/478251	https://doi.org/10.3389/fpls.2019.01782
Cucurbita_maxima_Wang2020	4	Cma_Chr04	196.015	196.501	196.501	19.8318	808	4.12213	4.09074e-05	0.242893	6.114	24219.3	0.259163	0.2	100	kosambi	Cmaxima_v1.1	https://www.frontiersin.org/articles/file/downloadfile/478251_supplementary-materials_tables_6_xls/octet-stream/Table%206.XLS/1/478251	https://doi.org/10.3389/fpls.2019.01782
Cucurbita_maxima_Wang2020	5	Cma_Chr05	171.91	172.909	172.909	10.6082	345	2.00686	3.46951e-05	0.499738	6.638	28368	0.329169	0.2	100	kosambi	Cmaxima_v1.1	https://www.frontiersin.org/articles/file/downloadfile/478251_supplementary-materials_tables_6_xls/octet-stream/Table%206.XLS/1/478251	https://doi.org/10.3389/fpls.2019.01782
Cucurbita_maxima_Wang2020	6	Cma_Chr06	190.003	190.728	190.677	10.7446	525	2.76311	4.90032e-05	0.336952	8.172	19807	0.255952	0.2	100	kosambi	Cmaxima_v1.1	https://www.frontiersin.org/articles/file/downloadfile/478251_supplementary-materials_tables_6_xls/octet-stream/Table%206.XLS/1/478251	https://doi.org/10.3389/fpls.2019.01782
Cucurbita_maxima_Wang2020	7	Cma_Chr07	135.773	136.746	136.746	7.92418	280	2.06227	3.53381e-05	0.486642	6.548	25566.9	0.196269	0.2	100	kosambi	Cmaxima_v1.1	https://www.frontiersin.org/articles/file/downloadfile/478251_supplementary-materials_tables_6_xls/octet-stream/Table%206.XLS/1/478251	https://doi.org/10.3389/fpls.2019.01782
Cucurbita_maxima_Wang2020	8	Cma_Chr08	169.447	170.348	170.237	7.91941	377	2.22488	4.76215e-05	0.394777	6.639	20943.2	0.265703	0.2	100	kosambi	Cmaxima_v1.1	https://www.frontiersin.org/articles/file/downloadfile/478251_supplementary-materials_tables_6_xls/octet-stream/Table%206.XLS/1/478251	https://doi.org/10.3389/fpls.2019.01782
Cucurbita_maxima_Wang2020	9	Cma_Chr09	121.954	122.97	122.97	9.1694	241	1.97615	3.42253e-05	0.508142	7.482	27160.5	0.250382	0.2	100	kosambi	Cmaxima_v1.1	https://www.frontiersin.org/articles/file/downloadfile/478251_supplementary-materials_tables_6_xls/octet-stream/Table%206.XLS/1/478251	https://doi.org/10.3389/fpls.2019.01782
Cucurbita_maxima_Wang2020	10	Cma_Chr10	189.321	190.026	190.026	8.84397	538	2.84173	6.12488e-05	0.352553	3.707	16349	0.335204	0.2	100	kosambi	Cmaxima_v1.1	https://www.frontiersin.org/articles/file/downloadfile/478251_supplementary-materials_tables_6_xls/octet-stream/Table%206.XLS/1/478251	https://doi.org/10.3389/fpls.2019.01782
Cucurbita_maxima_Wang2020	11	Cma_Chr11	180.77	181.188	181.188	12.969	865	4.78509	6.78015e-05	0.209225	3.707	14709.9	0.223944	0.2	100	kosambi	Cmaxima_v1.1	https://www.frontiersin.org/articles/file/downloadfile/478251_supplementary-materials_tables_6_xls/octet-stream/Table%206.XLS/1/478251	https://doi.org/10.3389/fpls.2019.01782
Cucurbita_maxima_Wang2020	12	Cma_Chr12	196.347	197.206	197.165	10.1747	458	2.33261	4.50717e-05	0.409234	4.815	22215.4	0.330857	0.2	100	kosambi	Cmaxima_v1.1	https://www.frontiersin.org/articles/file/downloadfile/478251_supplementary-materials_tables_6_xls/octet-stream/Table%206.XLS/1/478251	https://doi.org/10.3389/fpls.2019.01782
Cucurbita_maxima_Wang2020	13	Cma_Chr13	170.727	171.734	171.734	8.50481	340	1.99148	4.09604e-05	0.503619	5.538	21907.2	0.321118	0.2	100	kosambi	Cmaxima_v1.1	https://www.frontiersin.org/articles/file/downloadfile/478251_supplementary-materials_tables_6_xls/octet-stream/Table%206.XLS/1/478251	https://doi.org/10.3389/fpls.2019.01782
Cucurbita_maxima_Wang2020	15	Cma_Chr15	175.144	176.296	176.296	9.17211	305	1.74142	3.36096e-05	0.576132	7.864	28742.8	0.261664	0.2	100	kosambi	Cmaxima_v1.1	https://www.frontiersin.org/articles/file/downloadfile/478251_supplementary-materials_tables_6_xls/octet-stream/Table%206.XLS/1/478251	https://doi.org/10.3389/fpls.2019.01782
Cucurbita_maxima_Wang2020	16	Cma_Chr16	132.097	134.28	134.28	9.81631	122	0.923564	1.30333e-05	1.09171	9.161	74223.4	0.374976	0.2	100	kosambi	Cmaxima_v1.1	https://www.frontiersin.org/articles/file/downloadfile/478251_supplementary-materials_tables_6_xls/octet-stream/Table%206.XLS/1/478251	https://doi.org/10.3389/fpls.2019.01782
Cucurbita_maxima_Wang2020	17	Cma_Chr17	193.601	194.714	194.714	9.50042	349	1.80268	3.69871e-05	0.556325	8.496	26267	0.260231	0.2	100	kosambi	Cmaxima_v1.1	https://www.frontiersin.org/articles/file/downloadfile/478251_supplementary-materials_tables_6_xls/octet-stream/Table%206.XLS/1/478251	https://doi.org/10.3389/fpls.2019.01782
Cucurbita_maxima_Wang2020	18	Cma_Chr18	189.055	189.609	189.609	10.2571	683	3.61271	6.78951e-05	0.277207	2.708	14565.1	0.292252	0.2	100	kosambi	Cmaxima_v1.1	https://www.frontiersin.org/articles/file/downloadfile/478251_supplementary-materials_tables_6_xls/octet-stream/Table%206.XLS/1/478251	https://doi.org/10.3389/fpls.2019.01782
Cucurbita_maxima_Wang2020	19	Cma_Chr19	141.371	142.53	142.53	9.30425	245	1.73303	2.85328e-05	0.579389	6.029	34638.2	0.466454	0.2	100	kosambi	Cmaxima_v1.1	https://www.frontiersin.org/articles/file/downloadfile/478251_supplementary-materials_tables_6_xls/octet-stream/Table%206.XLS/1/478251	https://doi.org/10.3389/fpls.2019.01782
Cucurbita_maxima_Wang2020	20	Cma_Chr20	172.829	174.319	174.319	9.28164	233	1.34815	2.63612e-05	0.744953	10.136	38088	0.426825	0.2	100	kosambi	Cmaxima_v1.1	https://www.frontiersin.org/articles/file/downloadfile/478251_supplementary-materials_tables_6_xls/octet-stream/Table%206.XLS/1/478251	https://doi.org/10.3389/fpls.2019.01782
Cucurbita_pepo_MonteroPau2017	1	NC_036638.1	277.601	278.358	278.305	21.3208	734	2.64409	3.46218e-05	0.351933	25.3126	28775.7	0.338003	0.2	120	kosambi	GCF_002806865.2	https://static-content.springer.com/esm/art%3A10.1186%2Fs12864-016-3439-y/MediaObjects/12864_2016_3439_MOESM3_ESM.xls	https://doi.org/10.1186/s12864-016-3439-y
Cucurbita_pepo_MonteroPau2017	2	NC_036639.1	187.36	188.013	188.013	14.3764	575	3.06896	4.00264e-05	0.326411	8.82458	24943.6	0.30766	0.2	120	kosambi	GCF_002806865.2	https://static-content.springer.com/esm/art%3A10.1186%2Fs12864-016-3439-y/MediaObjects/12864_2016_3439_MOESM3_ESM.xls	https://doi.org/10.1186/s12864-016-3439-y
Cucurbita_pepo_MonteroPau2017	5	NC_036642.1	125.575	126.103	126.103	10.8657	477	3.79853	4.41727e-05	0.263813	4.60048	22404.2	0.151782	0.2	120	kosambi	GCF_002806865.2	https://static-content.springer.com/esm/art%3A10.1186%2Fs12864-016-3439-y/MediaObjects/12864_2016_3439_MOESM3_ESM.xls	https://doi.org/10.1186/s12864-016-3439-y
Cucurbita_pepo_MonteroPau2017	8	NC_036645.1	134.978	135.644	135.644	10.0593	406	3.0079	4.05095e-05	0.333279	9.23357	24609.5	0.240743	0.2	120	kosambi	GCF_002806865.2	https://static-content.springer.com/esm/art%3A10.1186%2Fs12864-016-3439-y/MediaObjects/12864_2016_3439_MOESM3_ESM.xls	https://doi.org/10.1186/s12864-016-3439-y
Cucurbita_pepo_MonteroPau2017	9	NC_036646.1	158.245	159.074	159.074	9.92032	383	2.42029	3.87077e-05	0.414255	7.20378	25846.3	0.344672	0.2	120	kosambi	GCF_002806865.2	https://static-content.springer.com/esm/art%3A10.1186%2Fs12864-016-3439-y/MediaObjects/12864_2016_3439_MOESM3_ESM.xls	https://doi.org/10.1186/s12864-016-3439-y
Cucurbita_pepo_MonteroPau2017	19	NC_036656.1	161.776	162.665	162.599	8.24668	365	2.25621	4.43497e-05	0.411841	11.3835	22395.7	0.391331	0.2	120	kosambi	GCF_002806865.2	https://static-content.springer.com/esm/art%3A10.1186%2Fs12864-016-3439-y/MediaObjects/12864_2016_3439_MOESM3_ESM.xls	https://doi.org/10.1186/s12864-016-3439-y
Cucurbita_pepo_MonteroPau2017	10	NC_036647.1	126.838	127.561	127.473	9.83509	352	2.77519	5.30092e-05	0.317315	10.0641	18809.8	0.332201	0.2	120	kosambi	GCF_002806865.2	https://static-content.springer.com/esm/art%3A10.1186%2Fs12864-016-3439-y/MediaObjects/12864_2016_3439_MOESM3_ESM.xls	https://doi.org/10.1186/s12864-016-3439-y
Cucurbita_pepo_MonteroPau2017	17	NC_036654.1	111.133	111.852	111.836	8.6805	310	2.78945	3.57425e-05	0.351256	12.4121	27960.3	0.192389	0.2	120	kosambi	GCF_002806865.2	https://static-content.springer.com/esm/art%3A10.1186%2Fs12864-016-3439-y/MediaObjects/12864_2016_3439_MOESM3_ESM.xls	https://doi.org/10.1186/s12864-016-3439-y
Cucurbita_pepo_MonteroPau2017	7	NC_036644.1	147.064	147.995	147.995	10.1476	317	2.15552	3.13313e-05	0.465394	8.33355	31584.6	0.321712	0.2	120	kosambi	GCF_002806865.2	https://static-content.springer.com/esm/art%3A10.1186%2Fs12864-016-3439-y/MediaObjects/12864_2016_3439_MOESM3_ESM.xls	https://doi.org/10.1186/s12864-016-3439-y
Cucurbita_pepo_MonteroPau2017	14	NC_036651.1	63.7753	64.4879	64.4157	8.95593	180	2.82241	4.82433e-05	0.320182	7.30148	20091.7	0.390384	0.2	120	kosambi	GCF_002806865.2	https://static-content.springer.com/esm/art%3A10.1186%2Fs12864-016-3439-y/MediaObjects/12864_2016_3439_MOESM3_ESM.xls	https://doi.org/10.1186/s12864-016-3439-y
Cucurbita_pepo_MonteroPau2017	11	NC_036648.1	110.806	111.488	111.486	9.83397	326	2.94207	3.31908e-05	0.340942	7.67564	30177.1	0.270237	0.2	120	kosambi	GCF_002806865.2	https://static-content.springer.com/esm/art%3A10.1186%2Fs12864-016-3439-y/MediaObjects/12864_2016_3439_MOESM3_ESM.xls	https://doi.org/10.1186/s12864-016-3439-y
Cucurbita_pepo_MonteroPau2017	12	NC_036649.1	125.101	125.663	125.662	9.82419	446	3.56513	4.54527e-05	0.281125	7.77618	22040	0.208518	0.2	120	kosambi	GCF_002806865.2	https://static-content.springer.com/esm/art%3A10.1186%2Fs12864-016-3439-y/MediaObjects/12864_2016_3439_MOESM3_ESM.xls	https://doi.org/10.1186/s12864-016-3439-y
Cucurbita_pepo_MonteroPau2017	13	NC_036650.1	115.251	116.032	115.943	9.35409	296	2.56831	3.16635e-05	0.390682	11.6661	30717.4	0.376393	0.2	120	kosambi	GCF_002806865.2	https://static-content.springer.com/esm/art%3A10.1186%2Fs12864-016-3439-y/MediaObjects/12864_2016_3439_MOESM3_ESM.xls	https://doi.org/10.1186/s12864-016-3439-y
Cucurbita_pepo_MonteroPau2017	15	NC_036652.1	125.03	125.778	125.727	8.81644	335	2.67936	3.82594e-05	0.37434	6.9268	25972.3	0.346711	0.2	120	kosambi	GCF_002806865.2	https://static-content.springer.com/esm/art%3A10.1186%2Fs12864-016-3439-y/MediaObjects/12864_2016_3439_MOESM3_ESM.xls	https://doi.org/10.1186/s12864-016-3439-y
Cucurbita_pepo_MonteroPau2017	16	NC_036653.1	128.355	129.252	129.25	8.69193	287	2.23599	3.30214e-05	0.448792	12.6474	30094.1	0.408313	0.2	120	kosambi	GCF_002806865.2	https://static-content.springer.com/esm/art%3A10.1186%2Fs12864-016-3439-y/MediaObjects/12864_2016_3439_MOESM3_ESM.xls	https://doi.org/10.1186/s12864-016-3439-y
Cucurbita_pepo_MonteroPau2017	3	NC_036640.1	215.435	216.295	216.117	13.7724	502	2.33016	3.64778e-05	0.343359	6.08432	27419.9	0.164514	0.2	120	kosambi	GCF_002806865.2	https://static-content.springer.com/esm/art%3A10.1186%2Fs12864-016-3439-y/MediaObjects/12864_2016_3439_MOESM3_ESM.xls	https://doi.org/10.1186/s12864-016-3439-y
Cucurbita_pepo_MonteroPau2017	6	NC_036643.1	108.187	108.714	108.712	10.6777	412	3.80821	4.06223e-05	0.263229	5.84089	24627.6	0.322157	0.2	120	kosambi	GCF_002806865.2	https://static-content.springer.com/esm/art%3A10.1186%2Fs12864-016-3439-y/MediaObjects/12864_2016_3439_MOESM3_ESM.xls	https://doi.org/10.1186/s12864-016-3439-y
Dioscorea_alata_Cormier2019	18	BDMI01000018.1	148.993	152.627	152.391	22.7955	83	0.557073	2.82011e-06	1.81699	9.678	358688	0.658355	0.3	314	kosambi	GCA_002240015.2	https://static-content.springer.com/esm/art%3A10.1007%2Fs00122-019-03311-6/MediaObjects/122_2019_3311_MOESM2_ESM.xlsx	https://doi.org/10.1007/s00122-019-03311-6
Dioscorea_alata_Cormier2019	1	BDMI01000001.1	124.162	128.761	125.27	31.4311	55	0.44297	1.96149e-06	2.07107	8.14	492881	0.639812	0.35	314	kosambi	GCA_002240015.2	https://static-content.springer.com/esm/art%3A10.1007%2Fs00122-019-03311-6/MediaObjects/122_2019_3311_MOESM2_ESM.xlsx	https://doi.org/10.1007/s00122-019-03311-6
Dioscorea_alata_Cormier2019	11	BDMI01000011.1	102.062	106.598	106.598	17.1954	46	0.450706	2.93149e-06	2.26804	10.462	347371	0.50712	0.3	314	kosambi	GCA_002240015.2	https://static-content.springer.com/esm/art%3A10.1007%2Fs00122-019-03311-6/MediaObjects/122_2019_3311_MOESM2_ESM.xlsx	https://doi.org/10.1007/s00122-019-03311-6
Dioscorea_alata_Cormier2019	2	BDMI01000002.1	130.645	134.274	130.937	33.9691	73	0.558766	2.15149e-06	1.65738	7.183	464698	0.624025	0.3	314	kosambi	GCA_002240015.2	https://static-content.springer.com/esm/art%3A10.1007%2Fs00122-019-03311-6/MediaObjects/122_2019_3311_MOESM2_ESM.xlsx	https://doi.org/10.1007/s00122-019-03311-6
Dioscorea_alata_Cormier2019	7	BDMI01000007.1	147.843	152.855	148.776	18.0531	60	0.405836	3.10669e-06	2.50581	10.456	326910	0.651774	0.3	314	kosambi	GCA_002240015.2	https://static-content.springer.com/esm/art%3A10.1007%2Fs00122-019-03311-6/MediaObjects/122_2019_3311_MOESM2_ESM.xlsx	https://doi.org/10.1007/s00122-019-03311-6
Dioscorea_alata_Cormier2019	9	BDMI01000009.1	97.956	100.288	99.646	23.3247	85	0.867737	3.08026e-06	1.16614	13.34	327929	0.589794	0.3	314	kosambi	GCA_002240015.2	https://static-content.springer.com/esm/art%3A10.1007%2Fs00122-019-03311-6/MediaObjects/122_2019_3311_MOESM2_ESM.xlsx	https://doi.org/10.1007/s00122-019-03311-6
Dioscorea_alata_Cormier2019	3	BDMI01000003.1	125.263	128.559	127.801	19.5473	77	0.614707	4.13222e-06	1.6482	6.736	245069	0.53579	0.3	314	kosambi	GCA_002240015.2	https://static-content.springer.com/esm/art%3A10.1007%2Fs00122-019-03311-6/MediaObjects/122_2019_3311_MOESM2_ESM.xlsx	https://doi.org/10.1007/s00122-019-03311-6
Dioscorea_alata_Cormier2019	8	BDMI01000008.1	147.622	151.137	148.106	28.0214	85	0.575795	4.19464e-06	1.7574	7.376	239520	0.401461	0.35	314	kosambi	GCA_002240015.2	https://static-content.springer.com/esm/art%3A10.1007%2Fs00122-019-03311-6/MediaObjects/122_2019_3311_MOESM2_ESM.xlsx	https://doi.org/10.1007/s00122-019-03311-6
Dioscorea_alata_Cormier2019	4	BDMI01000004.1	168.231	171.182	170.488	27.75	115	0.683584	3.95757e-06	1.47571	16.52	253528	0.59148	0.2	314	kosambi	GCA_002240015.2	https://static-content.springer.com/esm/art%3A10.1007%2Fs00122-019-03311-6/MediaObjects/122_2019_3311_MOESM2_ESM.xlsx	https://doi.org/10.1007/s00122-019-03311-6
Dioscorea_alata_Cormier2019	5	BDMI01000005.1	188.135	190.66	189.906	32.8711	150	0.7973	5.00954e-06	1.26265	6.365	200893	0.451905	0.2	314	kosambi	GCA_002240015.2	https://static-content.springer.com/esm/art%3A10.1007%2Fs00122-019-03311-6/MediaObjects/122_2019_3311_MOESM2_ESM.xlsx	https://doi.org/10.1007/s00122-019-03311-6
Dioscorea_alata_Cormier2019	10	BDMI01000010.1	96.874	99.9494	99.9494	17.9041	64	0.660652	3.5321e-06	1.53768	13.695	279464	0.57284	0.4	314	kosambi	GCA_002240015.2	https://static-content.springer.com/esm/art%3A10.1007%2Fs00122-019-03311-6/MediaObjects/122_2019_3311_MOESM2_ESM.xlsx	https://doi.org/10.1007/s00122-019-03311-6
Dioscorea_alata_Cormier2019	13	BDMI01000013.1	105.262	109.021	106.052	29.7197	57	0.541506	1.81808e-06	1.85711	23.225	555126	0.33632	0.35	314	kosambi	GCA_002240015.2	https://static-content.springer.com/esm/art%3A10.1007%2Fs00122-019-03311-6/MediaObjects/122_2019_3311_MOESM2_ESM.xlsx	https://doi.org/10.1007/s00122-019-03311-6
Dioscorea_alata_Cormier2019	17	BDMI01000017.1	177.548	182.16	182.16	20.5859	78	0.439318	3.67007e-06	2.30582	25.416	276012	0.56726	0.3	314	kosambi	GCA_002240015.2	https://static-content.springer.com/esm/art%3A10.1007%2Fs00122-019-03311-6/MediaObjects/122_2019_3311_MOESM2_ESM.xlsx	https://doi.org/10.1007/s00122-019-03311-6
Dioscorea_alata_Cormier2019	20	BDMI01000020.1	79.621	82.7434	82.7434	10.6772	52	0.653094	4.00991e-06	1.5612	8.829	253896	0.440445	0.35	314	kosambi	GCA_002240015.2	https://static-content.springer.com/esm/art%3A10.1007%2Fs00122-019-03311-6/MediaObjects/122_2019_3311_MOESM2_ESM.xlsx	https://doi.org/10.1007/s00122-019-03311-6
Draba_nivalis_Birkeland2020	1	lg1	100.776	101.755	101.755	31.0194	207	2.05406	6.68427e-06	0.489204	6.67475	149598	0.326362	0.2	#N/A	#N/A	PRJNA657155	#N/A	https://datadryad.org/stash/dataset/doi:10.5061/dryad.pg4f4qrm4
Draba_nivalis_Birkeland2020	2	lg2	158.997	159.81	159.777	43.0703	392	2.46545	9.12991e-06	0.38976	10.8035	109727	0.260822	0.2	#N/A	#N/A	PRJNA657155	#N/A	https://datadryad.org/stash/dataset/doi:10.5061/dryad.pg4f4qrm4
Draba_nivalis_Birkeland2020	3	lg3	109.886	110.611	110.611	31.6095	304	2.76651	9.61761e-06	0.362659	7.95916	104008	0.368256	0.2	#N/A	#N/A	PRJNA657155	#N/A	https://datadryad.org/stash/dataset/doi:10.5061/dryad.pg4f4qrm4
Draba_nivalis_Birkeland2020	4	lg4	128.838	130.06	129.91	34.399	212	1.64547	6.1894e-06	0.535903	13.3826	158229	0.287103	0.2	#N/A	#N/A	PRJNA657155	#N/A	https://datadryad.org/stash/dataset/doi:10.5061/dryad.pg4f4qrm4
Draba_nivalis_Birkeland2020	5	lg5	117.417	118.197	118.197	34.1855	302	2.57204	8.84507e-06	0.390088	3.43224	113212	0.303701	0.2	#N/A	#N/A	PRJNA657155	#N/A	https://datadryad.org/stash/dataset/doi:10.5061/dryad.pg4f4qrm4
Draba_nivalis_Birkeland2020	7	lg7	108.578	109.45	109.45	29.1586	250	2.30249	8.61764e-06	0.436057	7.77721	116506	0.366784	0.2	#N/A	#N/A	PRJNA657155	#N/A	https://datadryad.org/stash/dataset/doi:10.5061/dryad.pg4f4qrm4
Draba_nivalis_Birkeland2020	8	lg8	108.084	108.766	108.766	35.3655	318	2.94215	8.99326e-06	0.340959	4.96838	111454	0.36572	0.2	#N/A	#N/A	PRJNA657155	#N/A	https://datadryad.org/stash/dataset/doi:10.5061/dryad.pg4f4qrm4
Elaeis_guineensis_Yaakub2020	8	NC_026000.1	113.6	116.305	116.271	40.1954	85	0.748239	2.13981e-06	1.33571	11	468573	0.173899	0.3	154	haldane	GCF_000442705.1	https://assets.researchsquare.com/files/rs-3583/v3/AdditionalFile4Markerposition.docx	https://doi.org/10.21203/rs.2.12850/v3
Elaeis_guineensis_Yaakub2020	5	NC_025997.1	124.1	126.377	125.507	51.9555	110	0.886382	2.13879e-06	1.13853	10.9	468784	0.260316	0.2	154	haldane	GCF_000442705.1	https://assets.researchsquare.com/files/rs-3583/v3/AdditionalFile4Markerposition.docx	https://doi.org/10.21203/rs.2.12850/v3
Elaeis_guineensis_Yaakub2020	2	NC_025994.1	195.4	198.502	198.502	65.5581	127	0.649949	1.94689e-06	1.55079	20.5	517576	0.237114	0.2	154	haldane	GCF_000442705.1	https://assets.researchsquare.com/files/rs-3583/v3/AdditionalFile4Markerposition.docx	https://doi.org/10.21203/rs.2.12850/v3
Elaeis_guineensis_Yaakub2020	1	NC_025993.1	152.9	155.308	155.308	68.4357	128	0.837148	1.8786e-06	1.20394	9.3	522502	0.226935	0.2	154	haldane	GCF_000442705.1	https://assets.researchsquare.com/files/rs-3583/v3/AdditionalFile4Markerposition.docx	https://doi.org/10.21203/rs.2.12850/v3
Elaeis_guineensis_Yaakub2020	12	NC_026004.1	79	80.6809	80.6106	28.8006	95	1.20253	3.32211e-06	0.805319	7.3	297965	0.402781	0.2	154	haldane	GCF_000442705.1	https://assets.researchsquare.com/files/rs-3583/v3/AdditionalFile4Markerposition.docx	https://doi.org/10.21203/rs.2.12850/v3
Elaeis_guineensis_Yaakub2020	10	NC_026002.1	98.1	100.493	100.356	31.8907	83	0.846075	2.63339e-06	1.12805	21.1	383864	0.411317	0.3	154	haldane	GCF_000442705.1	https://assets.researchsquare.com/files/rs-3583/v3/AdditionalFile4Markerposition.docx	https://doi.org/10.21203/rs.2.12850/v3
Elaeis_guineensis_Yaakub2020	14	NC_026006.1	53.1	55.4087	55.2913	24.3797	47	0.885122	1.94052e-06	1.15435	6.3	524071	0.33427	0.5	154	haldane	GCF_000442705.1	https://assets.researchsquare.com/files/rs-3583/v3/AdditionalFile4Markerposition.docx	https://doi.org/10.21203/rs.2.12850/v3
Elaeis_guineensis_Yaakub2020	3	NC_025995.1	138.8	141.057	141.011	60.06	124	0.893372	2.07305e-06	1.12846	9	483329	0.327328	0.2	154	haldane	GCF_000442705.1	https://assets.researchsquare.com/files/rs-3583/v3/AdditionalFile4Markerposition.docx	https://doi.org/10.21203/rs.2.12850/v3
Elaeis_guineensis_Yaakub2020	4	NC_025996.1	144.2	146.231	146.144	57.2516	143	0.991678	2.50595e-06	1.01549	9.7	374576	0.1629	0.2	154	haldane	GCF_000442705.1	https://assets.researchsquare.com/files/rs-3583/v3/AdditionalFile4Markerposition.docx	https://doi.org/10.21203/rs.2.12850/v3
Elaeis_guineensis_Yaakub2020	6	NC_025998.1	130.7	133.166	132.851	44.3578	107	0.818669	2.42488e-06	1.07547	18.1	403122	0.367231	0.2	154	haldane	GCF_000442705.1	https://assets.researchsquare.com/files/rs-3583/v3/AdditionalFile4Markerposition.docx	https://doi.org/10.21203/rs.2.12850/v3
Elaeis_guineensis_Yaakub2020	7	NC_025999.1	120.5	122.795	122.782	43.4548	106	0.879668	2.46603e-06	1.14762	15.8	408516	0.267265	0.2	154	haldane	GCF_000442705.1	https://assets.researchsquare.com/files/rs-3583/v3/AdditionalFile4Markerposition.docx	https://doi.org/10.21203/rs.2.12850/v3
Eucalyptus_grandis_Bertholome2015	1	Chr01	65.25	65.9631	65.9631	44.9652	184	2.81992	4.1007e-06	0.356557	2.71	242386	0.413426	0.2	1025	haldane	Egrandis_297_v2.0	#N/A	https://nph.onlinelibrary.wiley.com/doi/full/10.1111/nph.13150
Eucalyptus_grandis_Bertholome2015	2	Chr02	87.45	88.4271	88.4271	59.5292	180	2.05832	3.02688e-06	0.488547	2.2	331172	0.41286	0.2	1025	haldane	Egrandis_297_v2.0	#N/A	https://nph.onlinelibrary.wiley.com/doi/full/10.1111/nph.13150
Eucalyptus_grandis_Bertholome2015	3	Chr03	87.03	87.9136	87.9136	83.9522	198	2.27508	2.36157e-06	0.441777	4.28	424452	0.334723	0.2	1025	haldane	Egrandis_297_v2.0	#N/A	https://nph.onlinelibrary.wiley.com/doi/full/10.1111/nph.13150
Eucalyptus_grandis_Bertholome2015	4	Chr04	61.9	62.8036	62.8036	41.1601	138	2.2294	3.42122e-06	0.451825	3.12	294330	0.373755	0.2	1025	haldane	Egrandis_297_v2.0	#N/A	https://nph.onlinelibrary.wiley.com/doi/full/10.1111/nph.13150
Eucalyptus_grandis_Bertholome2015	5	Chr05	70.23	71.0611	71.0611	76.2431	170	2.42062	2.24813e-06	0.415562	2.78	445794	0.48366	0.2	1025	haldane	Egrandis_297_v2.0	#N/A	https://nph.onlinelibrary.wiley.com/doi/full/10.1111/nph.13150
Eucalyptus_grandis_Bertholome2015	6	Chr06	97.32	98.5141	98.5141	57.4723	164	1.68516	2.86173e-06	0.597055	4.18	351065	0.324236	0.2	1025	haldane	Egrandis_297_v2.0	#N/A	https://nph.onlinelibrary.wiley.com/doi/full/10.1111/nph.13150
Eucalyptus_grandis_Bertholome2015	7	Chr07	69.74	70.7887	70.7872	54.83	134	1.92142	2.45536e-06	0.524361	4.25	408433	0.489535	0.2	1025	haldane	Egrandis_297_v2.0	#N/A	https://nph.onlinelibrary.wiley.com/doi/full/10.1111/nph.13150
Eucalyptus_grandis_Bertholome2015	8	Chr08	94.24	95.0559	95.0559	72.516	232	2.4618	3.20646e-06	0.407965	2.3	312048	0.310818	0.2	1025	haldane	Egrandis_297_v2.0	#N/A	https://nph.onlinelibrary.wiley.com/doi/full/10.1111/nph.13150
Eucalyptus_grandis_Bertholome2015	9	Chr09	55.9	56.6167	56.5838	39.3078	157	2.80859	4.03437e-06	0.358333	1.99	248426	0.418484	0.2	1025	haldane	Egrandis_297_v2.0	#N/A	https://nph.onlinelibrary.wiley.com/doi/full/10.1111/nph.13150
Eucalyptus_grandis_Bertholome2015	10	Chr10	63.59	64.3799	64.3799	37.7771	162	2.54757	4.32509e-06	0.394969	2.2	232594	0.235049	0.2	1025	haldane	Egrandis_297_v2.0	#N/A	https://nph.onlinelibrary.wiley.com/doi/full/10.1111/nph.13150
Eucalyptus_grandis_Bertholome2015	11	Chr11	69.3	70.4	70.4	44.8368	127	1.83261	2.83261e-06	0.55	2.61	349528	0.298182	0.2	1025	haldane	Egrandis_297_v2.0	#N/A	https://nph.onlinelibrary.wiley.com/doi/full/10.1111/nph.13150
Glycine_max_Watanabe2017	1	NC_016088.3	140.95	143.038	142.695	56.8316	136	0.964884	2.39303e-06	1.04407	4.13059	420975	0.704108	0.2	999	haldane	GCF_000004515.4	https://oup.silverchair-cdn.com/oup/backfile/Content_public/Journal/dnaresearch/25/2/10.1093_dnares_dsx043/1/dsx043_supp.zip?Expires=1594303457&Signature=rzGgNdJRInL6-0h1XfnTw1qyWaOi0Yr~FNPT1TaqtUJOU-A41pVIeQeb-bt7-bVdMCOTYcg7ZVhSuWnDO9EDyKbwT1swU-TgRYSRnaAuTHob5qoM0gPdnDMo8GX~qNspWChS4w20A7bQKaoSAnUPJiMaCEZlONV~7kGN-Z-9lssibE6IW1XJUIIMJeGpocjcSF7ZmEMP9OkqwFa69RQY-ql0xtA4VSI-lpMW1pMu2t496nku4Iw9d…	https://doi.org/10.1093/dnares/dsx043
Glycine_max_Watanabe2017	2	NC_016089.3	169.2	170.684	169.775	48.5775	229	1.35343	4.71418e-06	0.742105	4.48108	213057	0.503892	0.2	999	haldane	GCF_000004515.4	https://oup.silverchair-cdn.com/oup/backfile/Content_public/Journal/dnaresearch/25/2/10.1093_dnares_dsx043/1/dsx043_supp.zip?Expires=1594303457&Signature=rzGgNdJRInL6-0h1XfnTw1qyWaOi0Yr~FNPT1TaqtUJOU-A41pVIeQeb-bt7-bVdMCOTYcg7ZVhSuWnDO9EDyKbwT1swU-TgRYSRnaAuTHob5qoM0gPdnDMo8GX~qNspWChS4w20A7bQKaoSAnUPJiMaCEZlONV~7kGN-Z-9lssibE6IW1XJUIIMJeGpocjcSF7ZmEMP9OkqwFa69RQY-ql0xtA4VSI-lpMW1pMu2t496nku4Iw9d…	https://doi.org/10.1093/dnares/dsx043
Glycine_max_Watanabe2017	3	NC_016090.3	143.552	145.282	145.277	45.7798	167	1.16334	3.6479e-06	0.864772	5.59972	275782	0.594883	0.2	999	haldane	GCF_000004515.4	https://oup.silverchair-cdn.com/oup/backfile/Content_public/Journal/dnaresearch/25/2/10.1093_dnares_dsx043/1/dsx043_supp.zip?Expires=1594303457&Signature=rzGgNdJRInL6-0h1XfnTw1qyWaOi0Yr~FNPT1TaqtUJOU-A41pVIeQeb-bt7-bVdMCOTYcg7ZVhSuWnDO9EDyKbwT1swU-TgRYSRnaAuTHob5qoM0gPdnDMo8GX~qNspWChS4w20A7bQKaoSAnUPJiMaCEZlONV~7kGN-Z-9lssibE6IW1XJUIIMJeGpocjcSF7ZmEMP9OkqwFa69RQY-ql0xtA4VSI-lpMW1pMu2t496nku4Iw9d…	https://doi.org/10.1093/dnares/dsx043
Glycine_max_Watanabe2017	4	NC_016091.3	132.518	134.572	133.281	52.3891	130	0.981001	2.48405e-06	1.02727	4.42246	405690	0.682439	0.2	999	haldane	GCF_000004515.4	https://oup.silverchair-cdn.com/oup/backfile/Content_public/Journal/dnaresearch/25/2/10.1093_dnares_dsx043/1/dsx043_supp.zip?Expires=1594303457&Signature=rzGgNdJRInL6-0h1XfnTw1qyWaOi0Yr~FNPT1TaqtUJOU-A41pVIeQeb-bt7-bVdMCOTYcg7ZVhSuWnDO9EDyKbwT1swU-TgRYSRnaAuTHob5qoM0gPdnDMo8GX~qNspWChS4w20A7bQKaoSAnUPJiMaCEZlONV~7kGN-Z-9lssibE6IW1XJUIIMJeGpocjcSF7ZmEMP9OkqwFa69RQY-ql0xtA4VSI-lpMW1pMu2t496nku4Iw9d…	https://doi.org/10.1093/dnares/dsx043
Glycine_max_Watanabe2017	5	NC_038241.1	141.9	143.56	142.288	42.2345	172	1.21212	4.0725e-06	0.829825	4.35564	246985	0.591308	0.2	999	haldane	GCF_000004515.4	https://oup.silverchair-cdn.com/oup/backfile/Content_public/Journal/dnaresearch/25/2/10.1093_dnares_dsx043/1/dsx043_supp.zip?Expires=1594303457&Signature=rzGgNdJRInL6-0h1XfnTw1qyWaOi0Yr~FNPT1TaqtUJOU-A41pVIeQeb-bt7-bVdMCOTYcg7ZVhSuWnDO9EDyKbwT1swU-TgRYSRnaAuTHob5qoM0gPdnDMo8GX~qNspWChS4w20A7bQKaoSAnUPJiMaCEZlONV~7kGN-Z-9lssibE6IW1XJUIIMJeGpocjcSF7ZmEMP9OkqwFa69RQY-ql0xtA4VSI-lpMW1pMu2t496nku4Iw9d…	https://doi.org/10.1093/dnares/dsx043
Glycine_max_Watanabe2017	6	NC_038242.1	151.934	153.681	152.893	51.4165	175	1.15181	3.40358e-06	0.873185	4.42517	295497	0.55726	0.2	999	haldane	GCF_000004515.4	https://oup.silverchair-cdn.com/oup/backfile/Content_public/Journal/dnaresearch/25/2/10.1093_dnares_dsx043/1/dsx043_supp.zip?Expires=1594303457&Signature=rzGgNdJRInL6-0h1XfnTw1qyWaOi0Yr~FNPT1TaqtUJOU-A41pVIeQeb-bt7-bVdMCOTYcg7ZVhSuWnDO9EDyKbwT1swU-TgRYSRnaAuTHob5qoM0gPdnDMo8GX~qNspWChS4w20A7bQKaoSAnUPJiMaCEZlONV~7kGN-Z-9lssibE6IW1XJUIIMJeGpocjcSF7ZmEMP9OkqwFa69RQY-ql0xtA4VSI-lpMW1pMu2t496nku4Iw9d…	https://doi.org/10.1093/dnares/dsx043
Glycine_max_Watanabe2017	7	NC_038243.1	155.376	157.695	157.524	44.6306	135	0.868858	3.03353e-06	1.15953	6.23306	332109	0.491068	0.2	999	haldane	GCF_000004515.4	https://oup.silverchair-cdn.com/oup/backfile/Content_public/Journal/dnaresearch/25/2/10.1093_dnares_dsx043/1/dsx043_supp.zip?Expires=1594303457&Signature=rzGgNdJRInL6-0h1XfnTw1qyWaOi0Yr~FNPT1TaqtUJOU-A41pVIeQeb-bt7-bVdMCOTYcg7ZVhSuWnDO9EDyKbwT1swU-TgRYSRnaAuTHob5qoM0gPdnDMo8GX~qNspWChS4w20A7bQKaoSAnUPJiMaCEZlONV~7kGN-Z-9lssibE6IW1XJUIIMJeGpocjcSF7ZmEMP9OkqwFa69RQY-ql0xtA4VSI-lpMW1pMu2t496nku4Iw9d…	https://doi.org/10.1093/dnares/dsx043
Glycine_max_Watanabe2017	8	NC_038244.1	190.571	192.689	191.858	47.8379	181	0.949776	3.80161e-06	1.05873	5.78398	264508	0.408945	0.2	999	haldane	GCF_000004515.4	https://oup.silverchair-cdn.com/oup/backfile/Content_public/Journal/dnaresearch/25/2/10.1093_dnares_dsx043/1/dsx043_supp.zip?Expires=1594303457&Signature=rzGgNdJRInL6-0h1XfnTw1qyWaOi0Yr~FNPT1TaqtUJOU-A41pVIeQeb-bt7-bVdMCOTYcg7ZVhSuWnDO9EDyKbwT1swU-TgRYSRnaAuTHob5qoM0gPdnDMo8GX~qNspWChS4w20A7bQKaoSAnUPJiMaCEZlONV~7kGN-Z-9lssibE6IW1XJUIIMJeGpocjcSF7ZmEMP9OkqwFa69RQY-ql0xtA4VSI-lpMW1pMu2t496nku4Iw9d…	https://doi.org/10.1093/dnares/dsx043
Glycine_max_Watanabe2017	9	NC_038245.1	131.393	133.384	133.378	50.1898	133	1.01223	2.65639e-06	0.995402	4.93644	379302	0.57718	0.2	999	haldane	GCF_000004515.4	https://oup.silverchair-cdn.com/oup/backfile/Content_public/Journal/dnaresearch/25/2/10.1093_dnares_dsx043/1/dsx043_supp.zip?Expires=1594303457&Signature=rzGgNdJRInL6-0h1XfnTw1qyWaOi0Yr~FNPT1TaqtUJOU-A41pVIeQeb-bt7-bVdMCOTYcg7ZVhSuWnDO9EDyKbwT1swU-TgRYSRnaAuTHob5qoM0gPdnDMo8GX~qNspWChS4w20A7bQKaoSAnUPJiMaCEZlONV~7kGN-Z-9lssibE6IW1XJUIIMJeGpocjcSF7ZmEMP9OkqwFa69RQY-ql0xtA4VSI-lpMW1pMu2t496nku4Iw9d…	https://doi.org/10.1093/dnares/dsx043
Glycine_max_Watanabe2017	10	NC_038246.1	154.6	156.387	154.782	51.5669	174	1.12549	3.37855e-06	0.893642	3.88039	297696	0.592833	0.2	999	haldane	GCF_000004515.4	https://oup.silverchair-cdn.com/oup/backfile/Content_public/Journal/dnaresearch/25/2/10.1093_dnares_dsx043/1/dsx043_supp.zip?Expires=1594303457&Signature=rzGgNdJRInL6-0h1XfnTw1qyWaOi0Yr~FNPT1TaqtUJOU-A41pVIeQeb-bt7-bVdMCOTYcg7ZVhSuWnDO9EDyKbwT1swU-TgRYSRnaAuTHob5qoM0gPdnDMo8GX~qNspWChS4w20A7bQKaoSAnUPJiMaCEZlONV~7kGN-Z-9lssibE6IW1XJUIIMJeGpocjcSF7ZmEMP9OkqwFa69RQY-ql0xtA4VSI-lpMW1pMu2t496nku4Iw9d…	https://doi.org/10.1093/dnares/dsx043
Glycine_max_Watanabe2017	12	NC_038248.1	123.617	125.31	125.11	40.0913	147	1.18916	3.68715e-06	0.846691	4.53139	273070	0.569539	0.2	999	haldane	GCF_000004515.4	https://oup.silverchair-cdn.com/oup/backfile/Content_public/Journal/dnaresearch/25/2/10.1093_dnares_dsx043/1/dsx043_supp.zip?Expires=1594303457&Signature=rzGgNdJRInL6-0h1XfnTw1qyWaOi0Yr~FNPT1TaqtUJOU-A41pVIeQeb-bt7-bVdMCOTYcg7ZVhSuWnDO9EDyKbwT1swU-TgRYSRnaAuTHob5qoM0gPdnDMo8GX~qNspWChS4w20A7bQKaoSAnUPJiMaCEZlONV~7kGN-Z-9lssibE6IW1XJUIIMJeGpocjcSF7ZmEMP9OkqwFa69RQY-ql0xtA4VSI-lpMW1pMu2t496nku4Iw9d…	https://doi.org/10.1093/dnares/dsx043
Glycine_max_Watanabe2017	13	NC_038249.1	178.053	179.694	179.69	45.8742	218	1.22435	4.75799e-06	0.820522	4.3384	211141	0.398345	0.2	999	haldane	GCF_000004515.4	https://oup.silverchair-cdn.com/oup/backfile/Content_public/Journal/dnaresearch/25/2/10.1093_dnares_dsx043/1/dsx043_supp.zip?Expires=1594303457&Signature=rzGgNdJRInL6-0h1XfnTw1qyWaOi0Yr~FNPT1TaqtUJOU-A41pVIeQeb-bt7-bVdMCOTYcg7ZVhSuWnDO9EDyKbwT1swU-TgRYSRnaAuTHob5qoM0gPdnDMo8GX~qNspWChS4w20A7bQKaoSAnUPJiMaCEZlONV~7kGN-Z-9lssibE6IW1XJUIIMJeGpocjcSF7ZmEMP9OkqwFa69RQY-ql0xtA4VSI-lpMW1pMu2t496nku4Iw9d…	https://doi.org/10.1093/dnares/dsx043
Glycine_max_Watanabe2017	14	NC_038250.1	140.95	142.963	141.817	49.0422	141	1.00036	2.87508e-06	1.00678	8.19442	350301	0.669444	0.2	999	haldane	GCF_000004515.4	https://oup.silverchair-cdn.com/oup/backfile/Content_public/Journal/dnaresearch/25/2/10.1093_dnares_dsx043/1/dsx043_supp.zip?Expires=1594303457&Signature=rzGgNdJRInL6-0h1XfnTw1qyWaOi0Yr~FNPT1TaqtUJOU-A41pVIeQeb-bt7-bVdMCOTYcg7ZVhSuWnDO9EDyKbwT1swU-TgRYSRnaAuTHob5qoM0gPdnDMo8GX~qNspWChS4w20A7bQKaoSAnUPJiMaCEZlONV~7kGN-Z-9lssibE6IW1XJUIIMJeGpocjcSF7ZmEMP9OkqwFa69RQY-ql0xtA4VSI-lpMW1pMu2t496nku4Iw9d…	https://doi.org/10.1093/dnares/dsx043
Glycine_max_Watanabe2017	15	NC_038251.1	140.95	143.007	142.884	51.7563	138	0.979074	2.66634e-06	1.02883	5.01738	377784	0.586958	0.2	999	haldane	GCF_000004515.4	https://oup.silverchair-cdn.com/oup/backfile/Content_public/Journal/dnaresearch/25/2/10.1093_dnares_dsx043/1/dsx043_supp.zip?Expires=1594303457&Signature=rzGgNdJRInL6-0h1XfnTw1qyWaOi0Yr~FNPT1TaqtUJOU-A41pVIeQeb-bt7-bVdMCOTYcg7ZVhSuWnDO9EDyKbwT1swU-TgRYSRnaAuTHob5qoM0gPdnDMo8GX~qNspWChS4w20A7bQKaoSAnUPJiMaCEZlONV~7kGN-Z-9lssibE6IW1XJUIIMJeGpocjcSF7ZmEMP9OkqwFa69RQY-ql0xtA4VSI-lpMW1pMu2t496nku4Iw9d…	https://doi.org/10.1093/dnares/dsx043
Glycine_max_Watanabe2017	16	NC_038252.1	115.439	117.331	115.47	37.887	123	1.0655	3.25432e-06	0.946222	4.22707	309802	0.581837	0.2	999	haldane	GCF_000004515.4	https://oup.silverchair-cdn.com/oup/backfile/Content_public/Journal/dnaresearch/25/2/10.1093_dnares_dsx043/1/dsx043_supp.zip?Expires=1594303457&Signature=rzGgNdJRInL6-0h1XfnTw1qyWaOi0Yr~FNPT1TaqtUJOU-A41pVIeQeb-bt7-bVdMCOTYcg7ZVhSuWnDO9EDyKbwT1swU-TgRYSRnaAuTHob5qoM0gPdnDMo8GX~qNspWChS4w20A7bQKaoSAnUPJiMaCEZlONV~7kGN-Z-9lssibE6IW1XJUIIMJeGpocjcSF7ZmEMP9OkqwFa69RQY-ql0xtA4VSI-lpMW1pMu2t496nku4Iw9d…	https://doi.org/10.1093/dnares/dsx043
Glycine_max_Watanabe2017	17	NC_038253.1	155.436	157.773	157.616	41.6414	134	0.862093	3.22923e-06	1.16869	4.56144	312000	0.609113	0.2	999	haldane	GCF_000004515.4	https://oup.silverchair-cdn.com/oup/backfile/Content_public/Journal/dnaresearch/25/2/10.1093_dnares_dsx043/1/dsx043_supp.zip?Expires=1594303457&Signature=rzGgNdJRInL6-0h1XfnTw1qyWaOi0Yr~FNPT1TaqtUJOU-A41pVIeQeb-bt7-bVdMCOTYcg7ZVhSuWnDO9EDyKbwT1swU-TgRYSRnaAuTHob5qoM0gPdnDMo8GX~qNspWChS4w20A7bQKaoSAnUPJiMaCEZlONV~7kGN-Z-9lssibE6IW1XJUIIMJeGpocjcSF7ZmEMP9OkqwFa69RQY-ql0xtA4VSI-lpMW1pMu2t496nku4Iw9d…	https://doi.org/10.1093/dnares/dsx043
Glycine_max_Watanabe2017	18	NC_038254.1	142.643	144.472	143.592	58.0187	157	1.10065	2.70602e-06	0.91438	3.7509	371915	0.648235	0.2	999	haldane	GCF_000004515.4	https://oup.silverchair-cdn.com/oup/backfile/Content_public/Journal/dnaresearch/25/2/10.1093_dnares_dsx043/1/dsx043_supp.zip?Expires=1594303457&Signature=rzGgNdJRInL6-0h1XfnTw1qyWaOi0Yr~FNPT1TaqtUJOU-A41pVIeQeb-bt7-bVdMCOTYcg7ZVhSuWnDO9EDyKbwT1swU-TgRYSRnaAuTHob5qoM0gPdnDMo8GX~qNspWChS4w20A7bQKaoSAnUPJiMaCEZlONV~7kGN-Z-9lssibE6IW1XJUIIMJeGpocjcSF7ZmEMP9OkqwFa69RQY-ql0xtA4VSI-lpMW1pMu2t496nku4Iw9d…	https://doi.org/10.1093/dnares/dsx043
Glycine_max_Watanabe2017	19	NC_038255.1	140.95	143.007	142.951	50.7469	138	0.979074	2.71938e-06	1.02883	4.73863	370415	0.620017	0.2	999	haldane	GCF_000004515.4	https://oup.silverchair-cdn.com/oup/backfile/Content_public/Journal/dnaresearch/25/2/10.1093_dnares_dsx043/1/dsx043_supp.zip?Expires=1594303457&Signature=rzGgNdJRInL6-0h1XfnTw1qyWaOi0Yr~FNPT1TaqtUJOU-A41pVIeQeb-bt7-bVdMCOTYcg7ZVhSuWnDO9EDyKbwT1swU-TgRYSRnaAuTHob5qoM0gPdnDMo8GX~qNspWChS4w20A7bQKaoSAnUPJiMaCEZlONV~7kGN-Z-9lssibE6IW1XJUIIMJeGpocjcSF7ZmEMP9OkqwFa69RQY-ql0xtA4VSI-lpMW1pMu2t496nku4Iw9d…	https://doi.org/10.1093/dnares/dsx043
Glycine_max_Watanabe2017	20	NC_038256.1	140.95	142.842	142.81	47.9042	150	1.06421	3.13125e-06	0.94597	4.7333	321505	0.671888	0.2	999	haldane	GCF_000004515.4	https://oup.silverchair-cdn.com/oup/backfile/Content_public/Journal/dnaresearch/25/2/10.1093_dnares_dsx043/1/dsx043_supp.zip?Expires=1594303457&Signature=rzGgNdJRInL6-0h1XfnTw1qyWaOi0Yr~FNPT1TaqtUJOU-A41pVIeQeb-bt7-bVdMCOTYcg7ZVhSuWnDO9EDyKbwT1swU-TgRYSRnaAuTHob5qoM0gPdnDMo8GX~qNspWChS4w20A7bQKaoSAnUPJiMaCEZlONV~7kGN-Z-9lssibE6IW1XJUIIMJeGpocjcSF7ZmEMP9OkqwFa69RQY-ql0xtA4VSI-lpMW1pMu2t496nku4Iw9d…	https://doi.org/10.1093/dnares/dsx043
Gossypium_hirsutum_Zhang2019	A01	Ghir_A01	149.9	153.195	153.195	117.758	92	0.613742	9.21188e-07	1.64725	8.12	1.09124e+06	0.646929	0.2	107	kosambi	HAU_G.hirsutum_AD1genome_v1.1	https://static-content.springer.com/esm/art%3A10.1186%2Fs12864-019-6214-z/MediaObjects/12864_2019_6214_MOESM2_ESM.xlsx	https://doi.org/10.1186/s12864-019-6214-z
Gossypium_hirsutum_Zhang2019	A02	Ghir_A02	142.82	146.391	146.391	108.092	81	0.567147	9.75555e-07	1.78525	9.64	1.03139e+06	0.726856	0.3	107	kosambi	HAU_G.hirsutum_AD1genome_v1.1	https://static-content.springer.com/esm/art%3A10.1186%2Fs12864-019-6214-z/MediaObjects/12864_2019_6214_MOESM2_ESM.xlsx	https://doi.org/10.1186/s12864-019-6214-z
Gossypium_hirsutum_Zhang2019	A03	Ghir_A03	157.56	160.041	160.041	113.059	128	0.812389	1.27817e-06	1.24063	14.71	787149	0.730899	0.2	107	kosambi	HAU_G.hirsutum_AD1genome_v1.1	https://static-content.springer.com/esm/art%3A10.1186%2Fs12864-019-6214-z/MediaObjects/12864_2019_6214_MOESM2_ESM.xlsx	https://doi.org/10.1186/s12864-019-6214-z
Gossypium_hirsutum_Zhang2019	A04	Ghir_A04	103.4	106.735	106.735	85.1498	63	0.609284	1.01409e-06	1.66774	9.19	998181	0.68857	0.45	107	kosambi	HAU_G.hirsutum_AD1genome_v1.1	https://static-content.springer.com/esm/art%3A10.1186%2Fs12864-019-6214-z/MediaObjects/12864_2019_6214_MOESM2_ESM.xlsx	https://doi.org/10.1186/s12864-019-6214-z
Gossypium_hirsutum_Zhang2019	A05	Ghir_A05	252.5	255.696	255.59	109.42	159	0.629703	1.73042e-06	1.54481	8.2	571983	0.509195	0.2	107	kosambi	HAU_G.hirsutum_AD1genome_v1.1	https://static-content.springer.com/esm/art%3A10.1186%2Fs12864-019-6214-z/MediaObjects/12864_2019_6214_MOESM2_ESM.xlsx	https://doi.org/10.1186/s12864-019-6214-z
Gossypium_hirsutum_Zhang2019	A06	Ghir_A06	151.52	155.085	155.085	124.056	86	0.567582	8.3436e-07	1.78259	8.44	1.20871e+06	0.753365	0.35	107	kosambi	HAU_G.hirsutum_AD1genome_v1.1	https://static-content.springer.com/esm/art%3A10.1186%2Fs12864-019-6214-z/MediaObjects/12864_2019_6214_MOESM2_ESM.xlsx	https://doi.org/10.1186/s12864-019-6214-z
Gossypium_hirsutum_Zhang2019	A07	Ghir_A07	168.56	171.711	171.711	97.7822	108	0.640721	1.3906e-06	1.57533	12.79	724117	0.61069	0.2	107	kosambi	HAU_G.hirsutum_AD1genome_v1.1	https://static-content.springer.com/esm/art%3A10.1186%2Fs12864-019-6214-z/MediaObjects/12864_2019_6214_MOESM2_ESM.xlsx	https://doi.org/10.1186/s12864-019-6214-z
Gossypium_hirsutum_Zhang2019	A08	Ghir_A08	200.94	204.465	204.465	122.377	115	0.57231	1.11672e-06	1.76263	12.8	901116	0.663657	0.3	107	kosambi	HAU_G.hirsutum_AD1genome_v1.1	https://static-content.springer.com/esm/art%3A10.1186%2Fs12864-019-6214-z/MediaObjects/12864_2019_6214_MOESM2_ESM.xlsx	https://doi.org/10.1186/s12864-019-6214-z
Gossypium_hirsutum_Zhang2019	A09	Ghir_A09	172.61	176.169	176.031	82.1028	98	0.567754	1.31058e-06	1.71062	15.96	759638	0.621956	0.2	107	kosambi	HAU_G.hirsutum_AD1genome_v1.1	https://static-content.springer.com/esm/art%3A10.1186%2Fs12864-019-6214-z/MediaObjects/12864_2019_6214_MOESM2_ESM.xlsx	https://doi.org/10.1186/s12864-019-6214-z
Gossypium_hirsutum_Zhang2019	A10	Ghir_A10	151.72	154.848	154.848	114.851	98	0.645927	9.72049e-07	1.56412	8.21	1.03101e+06	0.553365	0.2	107	kosambi	HAU_G.hirsutum_AD1genome_v1.1	https://static-content.springer.com/esm/art%3A10.1186%2Fs12864-019-6214-z/MediaObjects/12864_2019_6214_MOESM2_ESM.xlsx	https://doi.org/10.1186/s12864-019-6214-z
Gossypium_hirsutum_Zhang2019	A11	Ghir_A11	227.53	230.852	230.852	123.212	138	0.606513	1.48214e-06	1.6608	8.41	678076	0.480927	0.2	107	kosambi	HAU_G.hirsutum_AD1genome_v1.1	https://static-content.springer.com/esm/art%3A10.1186%2Fs12864-019-6214-z/MediaObjects/12864_2019_6214_MOESM2_ESM.xlsx	https://doi.org/10.1186/s12864-019-6214-z
Gossypium_hirsutum_Zhang2019	A12	Ghir_A12	179.68	183.135	183.135	107.672	105	0.584372	1.20376e-06	1.72769	9.31	836500	0.596393	0.35	107	kosambi	HAU_G.hirsutum_AD1genome_v1.1	https://static-content.springer.com/esm/art%3A10.1186%2Fs12864-019-6214-z/MediaObjects/12864_2019_6214_MOESM2_ESM.xlsx	https://doi.org/10.1186/s12864-019-6214-z
Gossypium_hirsutum_Zhang2019	A13	Ghir_A13	177.11	179.99	179.974	108.376	124	0.70013	1.5547e-06	1.43195	7.52	647477	0.680143	0.2	107	kosambi	HAU_G.hirsutum_AD1genome_v1.1	https://static-content.springer.com/esm/art%3A10.1186%2Fs12864-019-6214-z/MediaObjects/12864_2019_6214_MOESM2_ESM.xlsx	https://doi.org/10.1186/s12864-019-6214-z
Gossypium_hirsutum_Zhang2019	D01	Ghir_D01	138.85	141.546	141.546	63.2091	104	0.74901	1.6938e-06	1.34806	8.81	591754	0.61657	0.2	107	kosambi	HAU_G.hirsutum_AD1genome_v1.1	https://static-content.springer.com/esm/art%3A10.1186%2Fs12864-019-6214-z/MediaObjects/12864_2019_6214_MOESM2_ESM.xlsx	https://doi.org/10.1186/s12864-019-6214-z
Gossypium_hirsutum_Zhang2019	D02	Ghir_D02	173.6	176.028	176.028	69.8385	144	0.829493	2.15162e-06	1.21399	13.25	466001	0.592472	0.2	107	kosambi	HAU_G.hirsutum_AD1genome_v1.1	https://static-content.springer.com/esm/art%3A10.1186%2Fs12864-019-6214-z/MediaObjects/12864_2019_6214_MOESM2_ESM.xlsx	https://doi.org/10.1186/s12864-019-6214-z
Gossypium_hirsutum_Zhang2019	D03	Ghir_D03	148.31	151.8	151.8	52.7001	86	0.579866	1.86027e-06	1.74482	8.5	539004	0.612081	0.35	107	kosambi	HAU_G.hirsutum_AD1genome_v1.1	https://static-content.springer.com/esm/art%3A10.1186%2Fs12864-019-6214-z/MediaObjects/12864_2019_6214_MOESM2_ESM.xlsx	https://doi.org/10.1186/s12864-019-6214-z
Gossypium_hirsutum_Zhang2019	D04	Ghir_D04	139.11	142.102	142.102	56.4305	94	0.675724	1.83252e-06	1.49581	6.71	547978	0.64498	0.2	107	kosambi	HAU_G.hirsutum_AD1genome_v1.1	https://static-content.springer.com/esm/art%3A10.1186%2Fs12864-019-6214-z/MediaObjects/12864_2019_6214_MOESM2_ESM.xlsx	https://doi.org/10.1186/s12864-019-6214-z
Gossypium_hirsutum_Zhang2019	D05	Ghir_D05	243.08	245.923	245.923	62.9332	172	0.707586	2.78716e-06	1.42152	14.59	359344	0.349642	0.2	107	kosambi	HAU_G.hirsutum_AD1genome_v1.1	https://static-content.springer.com/esm/art%3A10.1186%2Fs12864-019-6214-z/MediaObjects/12864_2019_6214_MOESM2_ESM.xlsx	https://doi.org/10.1186/s12864-019-6214-z
Gossypium_hirsutum_Zhang2019	D06	Ghir_D06	133.64	137.111	137.072	66.8694	78	0.583658	1.21867e-06	1.71623	10.01	828955	0.708063	0.3	107	kosambi	HAU_G.hirsutum_AD1genome_v1.1	https://static-content.springer.com/esm/art%3A10.1186%2Fs12864-019-6214-z/MediaObjects/12864_2019_6214_MOESM2_ESM.xlsx	https://doi.org/10.1186/s12864-019-6214-z
Gossypium_hirsutum_Zhang2019	D07	Ghir_D07	170.51	173.328	173.328	59.2574	122	0.715501	2.24821e-06	1.40917	8.6	443573	0.516344	0.2	107	kosambi	HAU_G.hirsutum_AD1genome_v1.1	https://static-content.springer.com/esm/art%3A10.1186%2Fs12864-019-6214-z/MediaObjects/12864_2019_6214_MOESM2_ESM.xlsx	https://doi.org/10.1186/s12864-019-6214-z
Gossypium_hirsutum_Zhang2019	D08	Ghir_D08	198.21	201.213	201.213	69.0392	133	0.671005	2.0364e-06	1.50159	13.34	492528	0.647519	0.2	107	kosambi	HAU_G.hirsutum_AD1genome_v1.1	https://static-content.springer.com/esm/art%3A10.1186%2Fs12864-019-6214-z/MediaObjects/12864_2019_6214_MOESM2_ESM.xlsx	https://doi.org/10.1186/s12864-019-6214-z
Gossypium_hirsutum_Zhang2019	D09	Ghir_D09	150.31	153.12	153.12	52.8193	108	0.718515	2.14096e-06	1.40477	9.88	459475	0.407761	0.2	107	kosambi	HAU_G.hirsutum_AD1genome_v1.1	https://static-content.springer.com/esm/art%3A10.1186%2Fs12864-019-6214-z/MediaObjects/12864_2019_6214_MOESM2_ESM.xlsx	https://doi.org/10.1186/s12864-019-6214-z
Gossypium_hirsutum_Zhang2019	D10	Ghir_D10	173.79	176.866	176.866	68.0058	114	0.655964	1.79958e-06	1.53796	8.33	560191	0.550111	0.2	107	kosambi	HAU_G.hirsutum_AD1genome_v1.1	https://static-content.springer.com/esm/art%3A10.1186%2Fs12864-019-6214-z/MediaObjects/12864_2019_6214_MOESM2_ESM.xlsx	https://doi.org/10.1186/s12864-019-6214-z
Gossypium_hirsutum_Zhang2019	D11	Ghir_D11	199.99	203.626	203.626	72.9426	111	0.555028	1.68247e-06	1.81809	10.64	594024	0.464821	0.2	107	kosambi	HAU_G.hirsutum_AD1genome_v1.1	https://static-content.springer.com/esm/art%3A10.1186%2Fs12864-019-6214-z/MediaObjects/12864_2019_6214_MOESM2_ESM.xlsx	https://doi.org/10.1186/s12864-019-6214-z
Gossypium_hirsutum_Zhang2019	D12	Ghir_D12	179.68	182.466	182.466	62.6944	130	0.723508	2.20013e-06	1.39287	9.13	453732	0.574702	0.2	107	kosambi	HAU_G.hirsutum_AD1genome_v1.1	https://static-content.springer.com/esm/art%3A10.1186%2Fs12864-019-6214-z/MediaObjects/12864_2019_6214_MOESM2_ESM.xlsx	https://doi.org/10.1186/s12864-019-6214-z
Gossypium_hirsutum_Zhang2019	D13	Ghir_D13	135.03	137.262	137.262	63.343	122	0.903503	2.02188e-06	1.11595	7.19	498006	0.624342	0.2	107	kosambi	HAU_G.hirsutum_AD1genome_v1.1	https://static-content.springer.com/esm/art%3A10.1186%2Fs12864-019-6214-z/MediaObjects/12864_2019_6214_MOESM2_ESM.xlsx	https://doi.org/10.1186/s12864-019-6214-z
Gossypium_raimondii_Wang2013	5	CM001744.1	191.5	191.603	191.603	64.1404	3722	19.436	5.80315e-05	0.0514647	5.8	17235.7	0.646603	0.2	119	kosambi	GCA_000327365.1	https://www.g3journal.org/highwire/filestream/472246/field_highwire_adjunct_files/1/TableS1.xlsx	https://doi.org/10.1534/g3.113.006890
Gossypium_raimondii_Wang2013	6	CM001745.1	172.6	172.702	172.702	51.0745	3371	19.5307	6.60073e-05	0.0510089	1.6	15139.3	0.46872	0.2	119	kosambi	GCA_000327365.1	https://www.g3journal.org/highwire/filestream/472246/field_highwire_adjunct_files/1/TableS1.xlsx	https://doi.org/10.1534/g3.113.006890
Gossypium_raimondii_Wang2013	9	CM001748.1	264.4	264.498	264.498	70.713	5370	20.3101	7.59634e-05	0.049227	8.9	13164.7	0.520786	0.2	119	kosambi	GCA_000327365.1	https://www.g3journal.org/highwire/filestream/472246/field_highwire_adjunct_files/1/TableS1.xlsx	https://doi.org/10.1534/g3.113.006890
Gossypium_raimondii_Wang2013	10	CM001749.1	171.2	171.302	171.302	62.1752	3357	19.6086	5.39984e-05	0.0510131	4.2	18521.6	0.640664	0.2	119	kosambi	GCA_000327365.1	https://www.g3journal.org/highwire/filestream/472246/field_highwire_adjunct_files/1/TableS1.xlsx	https://doi.org/10.1534/g3.113.006890
Gossypium_raimondii_Wang2013	11	CM001750.1	165.5	165.591	165.59	62.681	3643	22.0121	5.81346e-05	0.0451126	5.5	17203	0.576255	0.2	119	kosambi	GCA_000327365.1	https://www.g3journal.org/highwire/filestream/472246/field_highwire_adjunct_files/1/TableS1.xlsx	https://doi.org/10.1534/g3.113.006890
Gossypium_raimondii_Wang2013	1	CM001740.1	195.3	195.405	195.405	55.8682	3723	19.063	6.66429e-05	0.0524718	4.3	15001.6	0.572185	0.2	119	kosambi	GCA_000327365.1	https://www.g3journal.org/highwire/filestream/472246/field_highwire_adjunct_files/1/TableS1.xlsx	https://doi.org/10.1534/g3.113.006890
Gossypium_raimondii_Wang2013	2	CM001741.1	176.3	176.395	176.395	62.7694	3719	21.0947	5.92521e-05	0.047418	3.6	16879.9	0.718585	0.2	119	kosambi	GCA_000327365.1	https://www.g3journal.org/highwire/filestream/472246/field_highwire_adjunct_files/1/TableS1.xlsx	https://doi.org/10.1534/g3.113.006890
Gossypium_raimondii_Wang2013	3	CM001742.1	120	120.089	120.089	45.7656	2691	22.425	5.88177e-05	0.0446097	3.9	16999.9	0.637824	0.2	119	kosambi	GCA_000327365.1	https://www.g3journal.org/highwire/filestream/472246/field_highwire_adjunct_files/1/TableS1.xlsx	https://doi.org/10.1534/g3.113.006890
Gossypium_raimondii_Wang2013	4	CM001743.1	183.6	183.69	183.69	62.1783	4077	22.2059	6.55756e-05	0.0450442	2.7	15246.2	0.599265	0.2	119	kosambi	GCA_000327365.1	https://www.g3journal.org/highwire/filestream/472246/field_highwire_adjunct_files/1/TableS1.xlsx	https://doi.org/10.1534/g3.113.006890
Gossypium_raimondii_Wang2013	7	CM001746.1	216.6	216.691	216.691	60.9825	4740	21.8837	7.77312e-05	0.0457058	2.8	12861.4	0.435889	0.2	119	kosambi	GCA_000327365.1	https://www.g3journal.org/highwire/filestream/472246/field_highwire_adjunct_files/1/TableS1.xlsx	https://doi.org/10.1534/g3.113.006890
Gossypium_raimondii_Wang2013	8	CM001747.1	159.3	159.38	159.38	57.1288	3995	25.0785	6.99529e-05	0.0398848	3.1	14289.2	0.497467	0.2	119	kosambi	GCA_000327365.1	https://www.g3journal.org/highwire/filestream/472246/field_highwire_adjunct_files/1/TableS1.xlsx	https://doi.org/10.1534/g3.113.006890
Gossypium_raimondii_Wang2013	12	CM001751.1	101.5	101.585	101.585	35.4299	2386	23.5074	6.73701e-05	0.0425577	2.6	14834.7	0.501883	0.2	119	kosambi	GCA_000327365.1	https://www.g3journal.org/highwire/filestream/472246/field_highwire_adjunct_files/1/TableS1.xlsx	https://doi.org/10.1534/g3.113.006890
Gossypium_raimondii_Wang2013	13	CM001752.1	197.9	198.006	198.006	58.3212	3752	18.9591	6.43386e-05	0.0527593	3.9	15546.3	0.602361	0.2	119	kosambi	GCA_000327365.1	https://www.g3journal.org/highwire/filestream/472246/field_highwire_adjunct_files/1/TableS1.xlsx	https://doi.org/10.1534/g3.113.006890
Helianthus_annuus_Talukder2014	1	CM007890.1	76.087	76.8556	76.4443	153.906	199	2.61543	1.33654e-06	0.384278	9.605	749906	0.816271	0.2	139	kosambi	GCA_002127325.1	https://doi.org/10.1371/journal.pone.0098628.s004	https://doi.org/10.1371/journal.pone.0098628
Helianthus_annuus_Talukder2014	10	CM007899.1	90.894	91.2808	91.2018	246.316	471	5.18186	2.59947e-06	0.192396	12.758	385347	0.776983	0.2	139	kosambi	GCA_002127325.1	https://doi.org/10.1371/journal.pone.0098628.s004	https://doi.org/10.1371/journal.pone.0098628
Helianthus_annuus_Talukder2014	2	CM007891.1	81.99	82.814	82.3612	180.952	200	2.43932	1.14537e-06	0.41201	12.795	858030	0.759653	0.2	139	kosambi	GCA_002127325.1	https://doi.org/10.1371/journal.pone.0098628.s004	https://doi.org/10.1371/journal.pone.0098628
Helianthus_annuus_Talukder2014	11	CM007900.1	96.919	97.7334	97.413	168.46	239	2.46598	1.25985e-06	0.407223	8.654	796951	0.69946	0.2	139	kosambi	GCA_002127325.1	https://doi.org/10.1371/journal.pone.0098628.s004	https://doi.org/10.1371/journal.pone.0098628
Helianthus_annuus_Talukder2014	3	CM007892.1	95.328	95.9352	95.5533	168.485	315	3.30438	1.78804e-06	0.303592	4.861	558988	0.670743	0.2	139	kosambi	GCA_002127325.1	https://doi.org/10.1371/journal.pone.0098628.s004	https://doi.org/10.1371/journal.pone.0098628
Helianthus_annuus_Talukder2014	8	CM007897.1	75.417	75.9115	75.5904	153.252	306	4.05744	1.84814e-06	0.247269	6.039	541808	0.617009	0.2	139	kosambi	GCA_002127325.1	https://doi.org/10.1371/journal.pone.0098628.s004	https://doi.org/10.1371/journal.pone.0098628
Helianthus_annuus_Talukder2014	4	CM007893.1	102.453	103.22	102.783	178.899	268	2.61583	1.28684e-06	0.383719	7.364	779146	0.772789	0.2	139	kosambi	GCA_002127325.1	https://doi.org/10.1371/journal.pone.0098628.s004	https://doi.org/10.1371/journal.pone.0098628
Helianthus_annuus_Talukder2014	14	CM007903.1	76.474	77.0242	76.5664	174.509	279	3.6483	1.61626e-06	0.275086	6.176	616770	0.677815	0.35	139	kosambi	GCA_002127325.1	https://doi.org/10.1371/journal.pone.0098628.s004	https://doi.org/10.1371/journal.pone.0098628
Helianthus_annuus_Talukder2014	6	CM007895.1	62.994	63.7622	63.7622	103.888	165	2.6193	1.13056e-06	0.38411	4.219	885038	0.726447	0.2	139	kosambi	GCA_002127325.1	https://doi.org/10.1371/journal.pone.0098628.s004	https://doi.org/10.1371/journal.pone.0098628
Helianthus_annuus_Talukder2014	7	CM007896.1	68.312	69.4411	69.3969	103.872	122	1.78592	8.19025e-07	0.542463	7.256	1.21749e+06	0.789995	0.2	139	kosambi	GCA_002127325.1	https://doi.org/10.1371/journal.pone.0098628.s004	https://doi.org/10.1371/journal.pone.0098628
Helianthus_annuus_Talukder2014	9	CM007898.1	104.599	105.223	105.223	209.865	336	3.21227	1.77173e-06	0.312236	9.236	565752	0.63987	0.2	139	kosambi	GCA_002127325.1	https://doi.org/10.1371/journal.pone.0098628.s004	https://doi.org/10.1371/journal.pone.0098628
Helianthus_annuus_Talukder2014	13	CM007902.1	72.512	73.0191	72.7106	197.258	287	3.95797	1.65519e-06	0.253538	10.016	601994	0.662407	0.2	139	kosambi	GCA_002127325.1	https://doi.org/10.1371/journal.pone.0098628.s004	https://doi.org/10.1371/journal.pone.0098628
Helianthus_annuus_Talukder2014	12	CM007901.1	66.512	67.0757	67.0757	166.49	237	3.56327	1.48246e-06	0.281831	4.905	676964	0.683344	0.2	139	kosambi	GCA_002127325.1	https://doi.org/10.1371/journal.pone.0098628.s004	https://doi.org/10.1371/journal.pone.0098628
Hordeum_vulgare_MunozAmatriain2014	1H	chr1H	145.82	146.483	146.477	558.535	441	3.02428	7.89736e-07	0.328455	4.2	1.26896e+06	0.755201	0.2	#N/A	#N/A	GCA_900075435.2	https://doi.org/10.1371/journal.pone.0094688.s006	https://doi.org/10.1371/journal.pone.0094688
Hordeum_vulgare_MunozAmatriain2014	2H	chr2H	179.38	179.863	179.524	768.075	744	4.14762	9.68803e-07	0.239973	9.32	1.03356e+06	0.735144	0.2	#N/A	#N/A	GCA_900075435.2	https://doi.org/10.1371/journal.pone.0094688.s006	https://doi.org/10.1371/journal.pone.0094688
Hordeum_vulgare_MunozAmatriain2014	6H	chr6H	139.39	139.886	139.731	583.381	563	4.03903	9.65122e-07	0.248025	6.18	1.03739e+06	0.764738	0.2	#N/A	#N/A	GCA_900075435.2	https://doi.org/10.1371/journal.pone.0094688.s006	https://doi.org/10.1371/journal.pone.0094688
Hordeum_vulgare_MunozAmatriain2014	3H	chr3H	164.42	164.897	164.589	699.711	690	4.19657	9.88554e-07	0.238636	5.08	1.01218e+06	0.729057	0.2	#N/A	#N/A	GCA_900075435.2	https://doi.org/10.1371/journal.pone.0094688.s006	https://doi.org/10.1371/journal.pone.0094688
Hordeum_vulgare_MunozAmatriain2014	4H	chr4H	129.68	130.259	130.259	647.06	449	3.46237	6.95024e-07	0.289464	3.77	1.44127e+06	0.818161	0.2	#N/A	#N/A	GCA_900075435.2	https://doi.org/10.1371/journal.pone.0094688.s006	https://doi.org/10.1371/journal.pone.0094688
Hordeum_vulgare_MunozAmatriain2014	5H	chr5H	184.75	185.177	184.886	670.03	866	4.68742	1.29501e-06	0.212289	5.74	772629	0.693371	0.2	#N/A	#N/A	GCA_900075435.2	https://doi.org/10.1371/journal.pone.0094688.s006	https://doi.org/10.1371/journal.pone.0094688
Hordeum_vulgare_MunozAmatriain2014	7H	chr7H	168.94	169.523	169.523	657.224	581	3.43909	8.86555e-07	0.291276	4.6	1.12945e+06	0.721759	0.2	#N/A	#N/A	GCA_900075435.2	https://doi.org/10.1371/journal.pone.0094688.s006	https://doi.org/10.1371/journal.pone.0094688
Juglans_regia_Luo2015	1	#N/A	79.875	81.5219	81.4716	63.0572	98	1.22692	1.55415e-06	0.798278	8.214	647986	0.432786	0.2	425	kosambi	#N/A	https://static-content.springer.com/esm/art%3A10.1186%2Fs12864-015-1906-5/MediaObjects/12864_2015_1906_MOESM1_ESM.xlsx	https://doi.org/10.1186/s12864-015-1906-5
Juglans_regia_Luo2015	2	#N/A	70.452	72.555	72.555	47.3491	68	0.965196	1.43614e-06	1.05152	13.717	704507	0.384449	0.3	425	kosambi	#N/A	https://static-content.springer.com/esm/art%3A10.1186%2Fs12864-015-1906-5/MediaObjects/12864_2015_1906_MOESM1_ESM.xlsx	https://doi.org/10.1186/s12864-015-1906-5
Juglans_regia_Luo2015	3	#N/A	64.345	65.4264	65.4264	55.9661	120	1.86495	2.14415e-06	0.540714	3.439	468739	0.314182	0.2	425	kosambi	#N/A	https://static-content.springer.com/esm/art%3A10.1186%2Fs12864-015-1906-5/MediaObjects/12864_2015_1906_MOESM1_ESM.xlsx	https://doi.org/10.1186/s12864-015-1906-5
Juglans_regia_Luo2015	14	#N/A	61.57	63.1093	61.8823	44.0835	81	1.31558	1.83742e-06	0.769625	4.215	543339	0.273837	0.3	425	kosambi	#N/A	https://static-content.springer.com/esm/art%3A10.1186%2Fs12864-015-1906-5/MediaObjects/12864_2015_1906_MOESM1_ESM.xlsx	https://doi.org/10.1186/s12864-015-1906-5
Juglans_regia_Luo2015	4	#N/A	53.692	54.9704	54.9591	51.4984	85	1.5831	1.65054e-06	0.633548	2.816	605408	0.402344	0.3	425	kosambi	#N/A	https://static-content.springer.com/esm/art%3A10.1186%2Fs12864-015-1906-5/MediaObjects/12864_2015_1906_MOESM1_ESM.xlsx	https://doi.org/10.1186/s12864-015-1906-5
Juglans_regia_Luo2015	5	#N/A	45.722	47.9523	47.9523	25.1948	42	0.918595	1.66701e-06	1.11517	9.125	606255	0.305114	0.45	425	kosambi	#N/A	https://static-content.springer.com/esm/art%3A10.1186%2Fs12864-015-1906-5/MediaObjects/12864_2015_1906_MOESM1_ESM.xlsx	https://doi.org/10.1186/s12864-015-1906-5
Juglans_regia_Luo2015	6	#N/A	60.16	61.4004	60.9184	56.3659	98	1.62899	1.73864e-06	0.614876	5.131	579406	0.291911	0.2	425	kosambi	#N/A	https://static-content.springer.com/esm/art%3A10.1186%2Fs12864-015-1906-5/MediaObjects/12864_2015_1906_MOESM1_ESM.xlsx	https://doi.org/10.1186/s12864-015-1906-5
Juglans_regia_Luo2015	7	#N/A	97.33	99.0996	98.301	61.0103	111	1.14045	1.81937e-06	0.884818	7.016	552992	0.319622	0.2	425	kosambi	#N/A	https://static-content.springer.com/esm/art%3A10.1186%2Fs12864-015-1906-5/MediaObjects/12864_2015_1906_MOESM1_ESM.xlsx	https://doi.org/10.1186/s12864-015-1906-5
Juglans_regia_Luo2015	9	#N/A	69.329	72.7109	70.0233	27.5863	42	0.605807	1.52249e-06	1.48541	14.444	666609	0.574342	0.35	425	kosambi	#N/A	https://static-content.springer.com/esm/art%3A10.1186%2Fs12864-015-1906-5/MediaObjects/12864_2015_1906_MOESM1_ESM.xlsx	https://doi.org/10.1186/s12864-015-1906-5
Juglans_regia_Luo2015	8	#N/A	92.087	95.1062	95.1062	36.4119	62	0.673276	1.70274e-06	1.50962	9.753	593411	0.342909	0.3	425	kosambi	#N/A	https://static-content.springer.com/esm/art%3A10.1186%2Fs12864-015-1906-5/MediaObjects/12864_2015_1906_MOESM1_ESM.xlsx	https://doi.org/10.1186/s12864-015-1906-5
Juglans_regia_Luo2015	13	#N/A	69.99	71.6564	70.7586	46.4406	85	1.21446	1.8303e-06	0.833214	4.402	548880	0.170717	0.3	425	kosambi	#N/A	https://static-content.springer.com/esm/art%3A10.1186%2Fs12864-015-1906-5/MediaObjects/12864_2015_1906_MOESM1_ESM.xlsx	https://doi.org/10.1186/s12864-015-1906-5
Juglans_regia_Luo2015	11	#N/A	66.517	67.7488	67.3553	54.2755	109	1.63868	2.00827e-06	0.615898	4.156	499033	0.317572	0.2	425	kosambi	#N/A	https://static-content.springer.com/esm/art%3A10.1186%2Fs12864-015-1906-5/MediaObjects/12864_2015_1906_MOESM1_ESM.xlsx	https://doi.org/10.1186/s12864-015-1906-5
Juglans_regia_Luo2015	10	#N/A	63.512	64.4891	64.4891	71.3547	131	2.0626	1.8359e-06	0.488554	4.467	546715	0.445178	0.2	425	kosambi	#N/A	https://static-content.springer.com/esm/art%3A10.1186%2Fs12864-015-1906-5/MediaObjects/12864_2015_1906_MOESM1_ESM.xlsx	https://doi.org/10.1186/s12864-015-1906-5
Juglans_regia_Luo2015	12	#N/A	60.458	62.0082	62.0082	41.784	79	1.30669	1.89068e-06	0.775103	8.671	525289	0.344334	0.3	425	kosambi	#N/A	https://static-content.springer.com/esm/art%3A10.1186%2Fs12864-015-1906-5/MediaObjects/12864_2015_1906_MOESM1_ESM.xlsx	https://doi.org/10.1186/s12864-015-1906-5
Juglans_regia_Luo2015	16	#N/A	35.988	37.4875	37.4875	29.095	49	1.36156	1.68414e-06	0.74975	9.951	595663	0.52174	0.3	425	kosambi	#N/A	https://static-content.springer.com/esm/art%3A10.1186%2Fs12864-015-1906-5/MediaObjects/12864_2015_1906_MOESM1_ESM.xlsx	https://doi.org/10.1186/s12864-015-1906-5
Lupinus_albus_Ksiazkiewicz2017	1	CM019999.1	163.2	164.583	163.584	23.5212	237	1.45221	1.03539e-05	0.691525	7.59	96689.2	0.291623	0.2	196	kosambi	GCA_009771035.1	https://static-content.springer.com/esm/art%3A10.1038%2Fs41598-017-15625-w/MediaObjects/41598_2017_15625_MOESM3_ESM.xlsx	https://doi.org/10.1038/s41598-017-15625-w
Lupinus_albus_Ksiazkiewicz2017	3	CM020001.1	122.02	123.325	122.531	21.2932	188	1.54073	8.84558e-06	0.652513	8.48	113359	0.358519	0.25	196	kosambi	GCA_009771035.1	https://static-content.springer.com/esm/art%3A10.1038%2Fs41598-017-15625-w/MediaObjects/41598_2017_15625_MOESM3_ESM.xlsx	https://doi.org/10.1038/s41598-017-15625-w
Lupinus_albus_Ksiazkiewicz2017	19	CM020017.1	107.37	109.102	108.212	18.2322	125	1.1642	6.88503e-06	0.865887	5.34	145103	0.403099	0.25	196	kosambi	GCA_009771035.1	https://static-content.springer.com/esm/art%3A10.1038%2Fs41598-017-15625-w/MediaObjects/41598_2017_15625_MOESM3_ESM.xlsx	https://doi.org/10.1038/s41598-017-15625-w
Lupinus_albus_Ksiazkiewicz2017	2	CM020000.1	134.33	135.848	134.419	17.9641	178	1.32509	1.00619e-05	0.758927	12.04	99084.6	0.237374	0.2	196	kosambi	GCA_009771035.1	https://static-content.springer.com/esm/art%3A10.1038%2Fs41598-017-15625-w/MediaObjects/41598_2017_15625_MOESM3_ESM.xlsx	https://doi.org/10.1038/s41598-017-15625-w
Lupinus_albus_Ksiazkiewicz2017	21	CM020019.1	118.49	120.449	120.442	15.1324	122	1.02962	8.16712e-06	0.976116	8.44	121613	0.422905	0.2	196	kosambi	GCA_009771035.1	https://static-content.springer.com/esm/art%3A10.1038%2Fs41598-017-15625-w/MediaObjects/41598_2017_15625_MOESM3_ESM.xlsx	https://doi.org/10.1038/s41598-017-15625-w
Lupinus_albus_Ksiazkiewicz2017	6	CM020004.1	132.11	133.871	132.319	17.8604	151	1.14299	8.59626e-06	0.880733	11.13	115136	0.33249	0.25	196	kosambi	GCA_009771035.1	https://static-content.springer.com/esm/art%3A10.1038%2Fs41598-017-15625-w/MediaObjects/41598_2017_15625_MOESM3_ESM.xlsx	https://doi.org/10.1038/s41598-017-15625-w
Lupinus_albus_Ksiazkiewicz2017	4	CM020002.1	128.75	130.33	130.33	16.8239	164	1.27379	9.76892e-06	0.789877	6.87	102396	0.356281	0.2	196	kosambi	GCA_009771035.1	https://static-content.springer.com/esm/art%3A10.1038%2Fs41598-017-15625-w/MediaObjects/41598_2017_15625_MOESM3_ESM.xlsx	https://doi.org/10.1038/s41598-017-15625-w
Lupinus_albus_Ksiazkiewicz2017	17	CM020015.1	109.47	111.31	110.316	15.0154	120	1.09619	8.12311e-06	0.919916	14.03	122861	0.405696	0.25	196	kosambi	GCA_009771035.1	https://static-content.springer.com/esm/art%3A10.1038%2Fs41598-017-15625-w/MediaObjects/41598_2017_15625_MOESM3_ESM.xlsx	https://doi.org/10.1038/s41598-017-15625-w
Lupinus_albus_Ksiazkiewicz2017	5	CM020003.1	109.11	110.296	109.591	17.3217	185	1.69554	1.08468e-05	0.592989	5.84	92270.1	0.338624	0.2	196	kosambi	GCA_009771035.1	https://static-content.springer.com/esm/art%3A10.1038%2Fs41598-017-15625-w/MediaObjects/41598_2017_15625_MOESM3_ESM.xlsx	https://doi.org/10.1038/s41598-017-15625-w
Lupinus_albus_Ksiazkiewicz2017	16	CM020014.1	121.59	123.391	122.879	14.4018	136	1.11851	9.5709e-06	0.900667	10.84	104692	0.367741	0.2	196	kosambi	GCA_009771035.1	https://static-content.springer.com/esm/art%3A10.1038%2Fs41598-017-15625-w/MediaObjects/41598_2017_15625_MOESM3_ESM.xlsx	https://doi.org/10.1038/s41598-017-15625-w
Lupinus_albus_Ksiazkiewicz2017	9	CM020007.1	119.13	120.991	120.126	15.103	129	1.08285	8.65338e-06	0.930703	7.71	114809	0.293375	0.3	196	kosambi	GCA_009771035.1	https://static-content.springer.com/esm/art%3A10.1038%2Fs41598-017-15625-w/MediaObjects/41598_2017_15625_MOESM3_ESM.xlsx	https://doi.org/10.1038/s41598-017-15625-w
Lupinus_albus_Ksiazkiewicz2017	7	CM020005.1	117.89	119.451	119.103	17.7162	152	1.28934	8.59971e-06	0.780728	13.13	114927	0.308055	0.2	196	kosambi	GCA_009771035.1	https://static-content.springer.com/esm/art%3A10.1038%2Fs41598-017-15625-w/MediaObjects/41598_2017_15625_MOESM3_ESM.xlsx	https://doi.org/10.1038/s41598-017-15625-w
Lupinus_albus_Ksiazkiewicz2017	12	CM020010.1	101.61	103.138	103.089	17.3492	134	1.31877	7.77053e-06	0.763985	7.09	129131	0.547966	0.2	196	kosambi	GCA_009771035.1	https://static-content.springer.com/esm/art%3A10.1038%2Fs41598-017-15625-w/MediaObjects/41598_2017_15625_MOESM3_ESM.xlsx	https://doi.org/10.1038/s41598-017-15625-w
Lupinus_albus_Ksiazkiewicz2017	13	CM020011.1	101.31	103.258	102.672	16.1775	105	1.03642	6.53257e-06	0.974135	8.65	150527	0.517185	0.2	196	kosambi	GCA_009771035.1	https://static-content.springer.com/esm/art%3A10.1038%2Fs41598-017-15625-w/MediaObjects/41598_2017_15625_MOESM3_ESM.xlsx	https://doi.org/10.1038/s41598-017-15625-w
Lupinus_albus_Ksiazkiewicz2017	8	CM020006.1	124.57	126.209	126.209	16.9823	153	1.22823	9.03131e-06	0.819539	6.09	111183	0.306431	0.2	196	kosambi	GCA_009771035.1	https://static-content.springer.com/esm/art%3A10.1038%2Fs41598-017-15625-w/MediaObjects/41598_2017_15625_MOESM3_ESM.xlsx	https://doi.org/10.1038/s41598-017-15625-w
Lupinus_albus_Ksiazkiewicz2017	23	CM020021.1	93.34	95.0527	94.0754	16.6329	110	1.17849	6.69326e-06	0.846147	6.82	149643	0.363666	0.3	196	kosambi	GCA_009771035.1	https://static-content.springer.com/esm/art%3A10.1038%2Fs41598-017-15625-w/MediaObjects/41598_2017_15625_MOESM3_ESM.xlsx	https://doi.org/10.1038/s41598-017-15625-w
Lupinus_albus_Ksiazkiewicz2017	10	CM020008.1	119.12	120.708	120.435	19.3474	151	1.26763	7.84295e-06	0.794133	7.76	125247	0.451804	0.2	196	kosambi	GCA_009771035.1	https://static-content.springer.com/esm/art%3A10.1038%2Fs41598-017-15625-w/MediaObjects/41598_2017_15625_MOESM3_ESM.xlsx	https://doi.org/10.1038/s41598-017-15625-w
Lupinus_albus_Ksiazkiewicz2017	11	CM020009.1	109.32	110.904	110.267	20.0576	139	1.2715	6.9423e-06	0.792174	15.96	144719	0.433407	0.2	196	kosambi	GCA_009771035.1	https://static-content.springer.com/esm/art%3A10.1038%2Fs41598-017-15625-w/MediaObjects/41598_2017_15625_MOESM3_ESM.xlsx	https://doi.org/10.1038/s41598-017-15625-w
Lupinus_albus_Ksiazkiewicz2017	14	CM020012.1	123.75	125.884	125.739	14.5463	117	0.945455	8.32705e-06	0.99431	13.56	120440	0.25359	0.2	196	kosambi	GCA_009771035.1	https://static-content.springer.com/esm/art%3A10.1038%2Fs41598-017-15625-w/MediaObjects/41598_2017_15625_MOESM3_ESM.xlsx	https://doi.org/10.1038/s41598-017-15625-w
Lupinus_albus_Ksiazkiewicz2017	15	CM020013.1	124.53	126.659	124.582	20.045	118	0.947563	5.91258e-06	1.06436	11.05	168502	0.466808	0.2	196	kosambi	GCA_009771035.1	https://static-content.springer.com/esm/art%3A10.1038%2Fs41598-017-15625-w/MediaObjects/41598_2017_15625_MOESM3_ESM.xlsx	https://doi.org/10.1038/s41598-017-15625-w
Lupinus_albus_Ksiazkiewicz2017	18	CM020016.1	155.86	158.334	158.247	20.2217	127	0.814834	6.33829e-06	1.23698	9.72	156353	0.441912	0.2	196	kosambi	GCA_009771035.1	https://static-content.springer.com/esm/art%3A10.1038%2Fs41598-017-15625-w/MediaObjects/41598_2017_15625_MOESM3_ESM.xlsx	https://doi.org/10.1038/s41598-017-15625-w
Lupinus_albus_Ksiazkiewicz2017	20	CM020018.1	107.87	109.73	109.73	18.2492	117	1.08464	6.41721e-06	0.929914	7.15	156595	0.38593	0.25	196	kosambi	GCA_009771035.1	https://static-content.springer.com/esm/art%3A10.1038%2Fs41598-017-15625-w/MediaObjects/41598_2017_15625_MOESM3_ESM.xlsx	https://doi.org/10.1038/s41598-017-15625-w
Lupinus_albus_Ksiazkiewicz2017	22	CM020020.1	89.88	91.4297	91.4297	15.0141	117	1.30174	7.81033e-06	0.774828	6.71	127320	0.393636	0.2	196	kosambi	GCA_009771035.1	https://static-content.springer.com/esm/art%3A10.1038%2Fs41598-017-15625-w/MediaObjects/41598_2017_15625_MOESM3_ESM.xlsx	https://doi.org/10.1038/s41598-017-15625-w
Lupinus_albus_Ksiazkiewicz2017	24	CM020022.1	84.63	86.3749	86.3749	12.4865	98	1.15798	8.3087e-06	0.872474	6.12	121209	0.442282	0.2	196	kosambi	GCA_009771035.1	https://static-content.springer.com/esm/art%3A10.1038%2Fs41598-017-15625-w/MediaObjects/41598_2017_15625_MOESM3_ESM.xlsx	https://doi.org/10.1038/s41598-017-15625-w
Lupinus_albus_Ksiazkiewicz2017	25	CM020023.1	121.41	123.888	123.888	16.4057	99	0.815419	6.08845e-06	1.23888	7.84	165190	0.424168	0.25	196	kosambi	GCA_009771035.1	https://static-content.springer.com/esm/art%3A10.1038%2Fs41598-017-15625-w/MediaObjects/41598_2017_15625_MOESM3_ESM.xlsx	https://doi.org/10.1038/s41598-017-15625-w
Lupinus_angustifolius_Zhou2017	1	CP023113.2	125.35	125.488	125.404	42.8284	1822	14.5353	4.25432e-05	0.0688358	3.45	23493.2	0.731198	0.2	#N/A	#N/A	GCA_002285895.2	https://static-content.springer.com/esm/art%3A10.1007%2Fs00122-017-2997-y/MediaObjects/122_2017_2997_MOESM1_ESM.xlsx	https://doi.org/10.1007/s00122-017-2997-y
Lupinus_angustifolius_Zhou2017	8	CP023120.1	114.425	114.584	114.515	30.6368	1437	12.5584	4.6911e-05	0.0796831	2.875	21330.7	0.551096	0.2	#N/A	#N/A	GCA_002285895.2	https://static-content.springer.com/esm/art%3A10.1007%2Fs00122-017-2997-y/MediaObjects/122_2017_2997_MOESM1_ESM.xlsx	https://doi.org/10.1007/s00122-017-2997-y
Lupinus_angustifolius_Zhou2017	2	CP023114.1	97.175	97.3253	97.1786	30.9121	1294	13.3162	4.18775e-05	0.0751547	3.45	23888.8	0.763875	0.2	#N/A	#N/A	GCA_002285895.2	https://static-content.springer.com/esm/art%3A10.1007%2Fs00122-017-2997-y/MediaObjects/122_2017_2997_MOESM1_ESM.xlsx	https://doi.org/10.1007/s00122-017-2997-y
Lupinus_angustifolius_Zhou2017	10	CP023122.1	86.25	86.4551	86.2527	18.7431	842	9.76232	4.50448e-05	0.102556	5.75	22143.2	0.639514	0.2	#N/A	#N/A	GCA_002285895.2	https://static-content.springer.com/esm/art%3A10.1007%2Fs00122-017-2997-y/MediaObjects/122_2017_2997_MOESM1_ESM.xlsx	https://doi.org/10.1007/s00122-017-2997-y
Lupinus_angustifolius_Zhou2017	19	CP023131.1	81.655	81.8196	81.7188	21.8117	993	12.1609	4.55533e-05	0.0823135	6.325	21952.9	0.665287	0.2	#N/A	#N/A	GCA_002285895.2	https://static-content.springer.com/esm/art%3A10.1007%2Fs00122-017-2997-y/MediaObjects/122_2017_2997_MOESM1_ESM.xlsx	https://doi.org/10.1007/s00122-017-2997-y
Lupinus_angustifolius_Zhou2017	20	CP023132.1	94.875	95.0274	94.947	26.6119	1246	13.1331	4.68795e-05	0.0762048	2.875	21338.7	0.582264	0.2	#N/A	#N/A	GCA_002285895.2	https://static-content.springer.com/esm/art%3A10.1007%2Fs00122-017-2997-y/MediaObjects/122_2017_2997_MOESM1_ESM.xlsx	https://doi.org/10.1007/s00122-017-2997-y
Lupinus_angustifolius_Zhou2017	16	CP023128.1	87.4	87.5964	87.4065	22.7599	891	10.1945	3.91881e-05	0.0982022	5.175	25513.4	0.667556	0.2	#N/A	#N/A	GCA_002285895.2	https://static-content.springer.com/esm/art%3A10.1007%2Fs00122-017-2997-y/MediaObjects/122_2017_2997_MOESM1_ESM.xlsx	https://doi.org/10.1007/s00122-017-2997-y
Lupinus_angustifolius_Zhou2017	13	CP023125.1	97.175	97.3628	97.1795	20.9149	1036	10.6612	4.95912e-05	0.0938889	3.45	20147.4	0.654563	0.2	#N/A	#N/A	GCA_002285895.2	https://static-content.springer.com/esm/art%3A10.1007%2Fs00122-017-2997-y/MediaObjects/122_2017_2997_MOESM1_ESM.xlsx	https://doi.org/10.1007/s00122-017-2997-y
Lupinus_angustifolius_Zhou2017	11	CP023123.1	123.05	123.187	123.143	41.6298	1798	14.6119	4.32217e-05	0.0684752	2.875	23137.6	0.608209	0.2	#N/A	#N/A	GCA_002285895.2	https://static-content.springer.com/esm/art%3A10.1007%2Fs00122-017-2997-y/MediaObjects/122_2017_2997_MOESM1_ESM.xlsx	https://doi.org/10.1007/s00122-017-2997-y
Lupinus_angustifolius_Zhou2017	9	CP023121.1	102.35	102.596	102.351	26.1618	832	8.12897	3.18026e-05	0.123165	4.025	31366.2	0.534038	0.2	#N/A	#N/A	GCA_002285895.2	https://static-content.springer.com/esm/art%3A10.1007%2Fs00122-017-2997-y/MediaObjects/122_2017_2997_MOESM1_ESM.xlsx	https://doi.org/10.1007/s00122-017-2997-y
Lupinus_angustifolius_Zhou2017	4	CP023116.1	119.025	119.21	119.056	30.4095	1287	10.8129	4.23297e-05	0.0925544	3.45	23642.1	0.508943	0.2	#N/A	#N/A	GCA_002285895.2	https://static-content.springer.com/esm/art%3A10.1007%2Fs00122-017-2997-y/MediaObjects/122_2017_2997_MOESM1_ESM.xlsx	https://doi.org/10.1007/s00122-017-2997-y
Lupinus_angustifolius_Zhou2017	15	CP023127.1	92.575	92.7297	92.5875	24.2021	1198	12.9409	4.957e-05	0.0773392	3.45	20153.9	0.724942	0.2	#N/A	#N/A	GCA_002285895.2	https://static-content.springer.com/esm/art%3A10.1007%2Fs00122-017-2997-y/MediaObjects/122_2017_2997_MOESM1_ESM.xlsx	https://doi.org/10.1007/s00122-017-2997-y
Lupinus_angustifolius_Zhou2017	3	CP023115.1	128.8	128.957	128.856	38.7432	1646	12.7795	4.26227e-05	0.0782979	2.3	23408.9	0.641083	0.2	#N/A	#N/A	GCA_002285895.2	https://static-content.springer.com/esm/art%3A10.1007%2Fs00122-017-2997-y/MediaObjects/122_2017_2997_MOESM1_ESM.xlsx	https://doi.org/10.1007/s00122-017-2997-y
Lupinus_angustifolius_Zhou2017	5	CP023117.1	95.45	95.5882	95.4533	33.7808	1382	14.4788	4.09318e-05	0.0691166	2.875	24445.7	0.681412	0.2	#N/A	#N/A	GCA_002285895.2	https://static-content.springer.com/esm/art%3A10.1007%2Fs00122-017-2997-y/MediaObjects/122_2017_2997_MOESM1_ESM.xlsx	https://doi.org/10.1007/s00122-017-2997-y
Lupinus_angustifolius_Zhou2017	12	CP023124.1	75.325	75.4681	75.3632	23.5366	1054	13.9927	4.48169e-05	0.0715337	3.45	22320.7	0.612592	0.2	#N/A	#N/A	GCA_002285895.2	https://static-content.springer.com/esm/art%3A10.1007%2Fs00122-017-2997-y/MediaObjects/122_2017_2997_MOESM1_ESM.xlsx	https://doi.org/10.1007/s00122-017-2997-y
Lupinus_angustifolius_Zhou2017	14	CP023126.1	78.775	78.9361	78.7762	21.9598	979	12.4278	4.45828e-05	0.080547	2.3	22417.2	0.709986	0.2	#N/A	#N/A	GCA_002285895.2	https://static-content.springer.com/esm/art%3A10.1007%2Fs00122-017-2997-y/MediaObjects/122_2017_2997_MOESM1_ESM.xlsx	https://doi.org/10.1007/s00122-017-2997-y
Lupinus_angustifolius_Zhou2017	17	CP023129.1	82.8	82.9926	82.8562	17.4946	861	10.3986	5.14485e-05	0.0962791	10.925	19450.6	0.60591	0.2	#N/A	#N/A	GCA_002285895.2	https://static-content.springer.com/esm/art%3A10.1007%2Fs00122-017-2997-y/MediaObjects/122_2017_2997_MOESM1_ESM.xlsx	https://doi.org/10.1007/s00122-017-2997-y
Lupinus_angustifolius_Zhou2017	7	CP023119.1	94.875	95.0822	94.8901	22.3557	917	9.66535	4.10607e-05	0.103575	2.875	24354	0.496681	0.2	#N/A	#N/A	GCA_002285895.2	https://static-content.springer.com/esm/art%3A10.1007%2Fs00122-017-2997-y/MediaObjects/122_2017_2997_MOESM1_ESM.xlsx	https://doi.org/10.1007/s00122-017-2997-y
Lupinus_angustifolius_Zhou2017	6	CP023118.1	125.35	125.481	125.381	40.9023	1912	15.2533	4.67493e-05	0.0655939	2.3	21375.7	0.573626	0.2	#N/A	#N/A	GCA_002285895.2	https://static-content.springer.com/esm/art%3A10.1007%2Fs00122-017-2997-y/MediaObjects/122_2017_2997_MOESM1_ESM.xlsx	https://doi.org/10.1007/s00122-017-2997-y
Lupinus_angustifolius_Zhou2017	18	CP023130.1	79.35	79.5118	79.3606	21.5139	982	12.3756	4.57229e-05	0.0808869	2.3	21858.9	0.66858	0.2	#N/A	#N/A	GCA_002285895.2	https://static-content.springer.com/esm/art%3A10.1007%2Fs00122-017-2997-y/MediaObjects/122_2017_2997_MOESM1_ESM.xlsx	https://doi.org/10.1007/s00122-017-2997-y
Malus_domestica_DiPierro2016	1	CM014049.1	63.08	63.3467	63.3036	32.9441	474	7.51427	1.44529e-05	0.133362	2.23	67908.9	0.455002	0.2	1586	haldane	GCA_004115385.1	https://static-content.springer.com/esm/art%3A10.1038%2Fhortres.2016.57/MediaObjects/41438_2016_BFhortres201657_MOESM86_ESM.xls	https://doi.org/10.1038/hortres.2016.57
Malus_domestica_DiPierro2016	2	CM014050.1	78.416	78.6246	78.6246	38.4494	753	9.60263	1.96255e-05	0.104277	1.508	50871.5	0.304133	0.2	1586	haldane	GCA_004115385.1	https://static-content.springer.com/esm/art%3A10.1038%2Fhortres.2016.57/MediaObjects/41438_2016_BFhortres201657_MOESM86_ESM.xls	https://doi.org/10.1038/hortres.2016.57
Malus_domestica_DiPierro2016	3	CM014051.1	73.947	74.1661	74.1661	37.1387	676	9.14168	1.82857e-05	0.109551	1.949	54644.9	0.252065	0.2	1586	haldane	GCA_004115385.1	https://static-content.springer.com/esm/art%3A10.1038%2Fhortres.2016.57/MediaObjects/41438_2016_BFhortres201657_MOESM86_ESM.xls	https://doi.org/10.1038/hortres.2016.57
Malus_domestica_DiPierro2016	4	CM014052.1	65.164	65.3899	65.2392	31.0127	578	8.86993	1.89296e-05	0.112936	2.112	52767.6	0.282197	0.2	1586	haldane	GCA_004115385.1	https://static-content.springer.com/esm/art%3A10.1038%2Fhortres.2016.57/MediaObjects/41438_2016_BFhortres201657_MOESM86_ESM.xls	https://doi.org/10.1038/hortres.2016.57
Malus_domestica_DiPierro2016	5	CM014053.1	80.864	81.0703	81.0625	47.8919	785	9.70766	1.64108e-05	0.0992883	1.958	59256.2	0.245383	0.2	1586	haldane	GCA_004115385.1	https://static-content.springer.com/esm/art%3A10.1038%2Fhortres.2016.57/MediaObjects/41438_2016_BFhortres201657_MOESM86_ESM.xls	https://doi.org/10.1038/hortres.2016.57
Malus_domestica_DiPierro2016	6	CM014054.1	75.262	75.5465	75.5465	35.5672	530	7.04207	1.49302e-05	0.142272	4.168	66630.9	0.402788	0.2	1586	haldane	GCA_004115385.1	https://static-content.springer.com/esm/art%3A10.1038%2Fhortres.2016.57/MediaObjects/41438_2016_BFhortres201657_MOESM86_ESM.xls	https://doi.org/10.1038/hortres.2016.57
Malus_domestica_DiPierro2016	7	CM014055.1	82.39	82.7362	82.7362	35.9348	477	5.78954	1.33445e-05	0.173088	2.992	75079.7	0.268482	0.2	1586	haldane	GCA_004115385.1	https://static-content.springer.com/esm/art%3A10.1038%2Fhortres.2016.57/MediaObjects/41438_2016_BFhortres201657_MOESM86_ESM.xls	https://doi.org/10.1038/hortres.2016.57
Malus_domestica_DiPierro2016	8	CM014056.1	68.526	68.7522	68.7522	31.511	607	8.85795	1.94931e-05	0.113079	2.592	51338.1	0.248724	0.2	1586	haldane	GCA_004115385.1	https://static-content.springer.com/esm/art%3A10.1038%2Fhortres.2016.57/MediaObjects/41438_2016_BFhortres201657_MOESM86_ESM.xls	https://doi.org/10.1038/hortres.2016.57
Malus_domestica_DiPierro2016	9	CM014057.1	67.018	67.2467	67.2457	34.8004	587	8.75884	1.69141e-05	0.113867	2.649	58613.4	0.316114	0.2	1586	haldane	GCA_004115385.1	https://static-content.springer.com/esm/art%3A10.1038%2Fhortres.2016.57/MediaObjects/41438_2016_BFhortres201657_MOESM86_ESM.xls	https://doi.org/10.1038/hortres.2016.57
Malus_domestica_DiPierro2016	10	CM014058.1	81.301	81.5158	81.5158	43.8157	758	9.32338	1.74516e-05	0.107399	2.66	57223.6	0.236947	0.2	1586	haldane	GCA_004115385.1	https://static-content.springer.com/esm/art%3A10.1038%2Fhortres.2016.57/MediaObjects/41438_2016_BFhortres201657_MOESM86_ESM.xls	https://doi.org/10.1038/hortres.2016.57
Malus_domestica_DiPierro2016	11	CM014059.1	80.943	81.1508	81.1508	42.4563	780	9.63641	1.84103e-05	0.103906	1.961	54284.4	0.262444	0.2	1586	haldane	GCA_004115385.1	https://static-content.springer.com/esm/art%3A10.1038%2Fhortres.2016.57/MediaObjects/41438_2016_BFhortres201657_MOESM86_ESM.xls	https://doi.org/10.1038/hortres.2016.57
Malus_domestica_DiPierro2016	12	CM014060.1	65.444	65.6342	65.4626	32.2851	689	10.5281	2.13476e-05	0.0951221	1.554	46576.5	0.244782	0.2	1586	haldane	GCA_004115385.1	https://static-content.springer.com/esm/art%3A10.1038%2Fhortres.2016.57/MediaObjects/41438_2016_BFhortres201657_MOESM86_ESM.xls	https://doi.org/10.1038/hortres.2016.57
Malus_domestica_DiPierro2016	13	CM014061.1	71.363	71.6025	71.6025	44.8665	597	8.36568	1.33665e-05	0.119737	2.588	74932.5	0.514003	0.2	1586	haldane	GCA_004115385.1	https://static-content.springer.com/esm/art%3A10.1038%2Fhortres.2016.57/MediaObjects/41438_2016_BFhortres201657_MOESM86_ESM.xls	https://doi.org/10.1038/hortres.2016.57
Malus_domestica_DiPierro2016	14	CM014062.1	64.394	64.6207	64.6207	31.5152	569	8.83623	1.8114e-05	0.11337	3.224	54967.4	0.272421	0.2	1586	haldane	GCA_004115385.1	https://static-content.springer.com/esm/art%3A10.1038%2Fhortres.2016.57/MediaObjects/41438_2016_BFhortres201657_MOESM86_ESM.xls	https://doi.org/10.1038/hortres.2016.57
Malus_domestica_DiPierro2016	15	CM014063.1	112.148	112.393	112.393	56.6444	917	8.1767	1.64466e-05	0.122432	3.17	60456.1	0.313683	0.2	1586	haldane	GCA_004115385.1	https://static-content.springer.com/esm/art%3A10.1038%2Fhortres.2016.57/MediaObjects/41438_2016_BFhortres201657_MOESM86_ESM.xls	https://doi.org/10.1038/hortres.2016.57
Malus_domestica_DiPierro2016	16	CM014064.1	67.48	67.7084	67.7084	41.6701	592	8.77297	1.42499e-05	0.114179	2.924	70197.9	0.516394	0.2	1586	haldane	GCA_004115385.1	https://static-content.springer.com/esm/art%3A10.1038%2Fhortres.2016.57/MediaObjects/41438_2016_BFhortres201657_MOESM86_ESM.xls	https://doi.org/10.1038/hortres.2016.57
Malus_domestica_DiPierro2016	17	CM014065.1	71.795	72.0439	72.0439	33.9988	578	8.0507	1.73405e-05	0.124428	2.719	57750.4	0.25779	0.2	1586	haldane	GCA_004115385.1	https://static-content.springer.com/esm/art%3A10.1038%2Fhortres.2016.57/MediaObjects/41438_2016_BFhortres201657_MOESM86_ESM.xls	https://doi.org/10.1038/hortres.2016.57
Mangifera_indica_Luo2016	7	CM021843.1	173.21	174.659	174.659	20.6231	240	1.3856	1.16408e-05	0.724728	14.047	86134.4	0.377594	0.4	173	kosambi	GCA_011075055.1	https://www.frontiersin.org/articles/file/downloadfile/209016_supplementary-materials_tables_4_xlsx/octet-stream/Table%204.XLSX/1/209016	https://doi.org/10.3389/fpls.2016.01310
Mangifera_indica_Luo2016	2	CM021838.1	170.135	171.35	171.314	24.3979	281	1.65163	1.15357e-05	0.589493	10.45	85896.2	0.343097	0.2	173	kosambi	GCA_011075055.1	https://www.frontiersin.org/articles/file/downloadfile/209016_supplementary-materials_tables_4_xlsx/octet-stream/Table%204.XLSX/1/209016	https://doi.org/10.3389/fpls.2016.01310
Mangifera_indica_Luo2016	3	CM021839.1	184.037	184.805	184.805	23.1394	480	2.60817	2.07596e-05	0.384211	10.715	48218.1	0.318926	0.2	173	kosambi	GCA_011075055.1	https://www.frontiersin.org/articles/file/downloadfile/209016_supplementary-materials_tables_4_xlsx/octet-stream/Table%204.XLSX/1/209016	https://doi.org/10.3389/fpls.2016.01310
Mangifera_indica_Luo2016	13	CM021849.1	150.233	151.49	151.49	15.458	240	1.59752	1.57e-05	0.62859	10.94	63864.8	0.356584	0.2	173	kosambi	GCA_011075055.1	https://www.frontiersin.org/articles/file/downloadfile/209016_supplementary-materials_tables_4_xlsx/octet-stream/Table%204.XLSX/1/209016	https://doi.org/10.3389/fpls.2016.01310
Mangifera_indica_Luo2016	16	CM021852.1	119.437	120.625	120.625	13.8172	202	1.69127	1.46756e-05	0.594214	13.69	68410	0.466566	0.2	173	kosambi	GCA_011075055.1	https://www.frontiersin.org/articles/file/downloadfile/209016_supplementary-materials_tables_4_xlsx/octet-stream/Table%204.XLSX/1/209016	https://doi.org/10.3389/fpls.2016.01310
Mangifera_indica_Luo2016	17	CM021853.1	121.399	122.572	122.572	13.5063	208	1.71336	1.54009e-05	0.586469	10.311	65082.5	0.363403	0.2	173	kosambi	GCA_011075055.1	https://www.frontiersin.org/articles/file/downloadfile/209016_supplementary-materials_tables_4_xlsx/octet-stream/Table%204.XLSX/1/209016	https://doi.org/10.3389/fpls.2016.01310
Mangifera_indica_Luo2016	12	CM021848.1	175.095	176.864	176.864	16.03	199	1.13653	1.24357e-05	0.884318	12.075	80592.3	0.37364	0.2	173	kosambi	GCA_011075055.1	https://www.frontiersin.org/articles/file/downloadfile/209016_supplementary-materials_tables_4_xlsx/octet-stream/Table%204.XLSX/1/209016	https://doi.org/10.3389/fpls.2016.01310
Mangifera_indica_Luo2016	4	CM021840.1	198.193	199.355	199.355	21.5075	342	1.72559	1.59105e-05	0.581211	21.745	62688	0.321217	0.2	173	kosambi	GCA_011075055.1	https://www.frontiersin.org/articles/file/downloadfile/209016_supplementary-materials_tables_4_xlsx/octet-stream/Table%204.XLSX/1/209016	https://doi.org/10.3389/fpls.2016.01310
Mangifera_indica_Luo2016	18	CM021854.1	122.326	123.285	123.285	13.3718	256	2.09277	1.92083e-05	0.47971	5.161	52233.1	0.419317	0.2	173	kosambi	GCA_011075055.1	https://www.frontiersin.org/articles/file/downloadfile/209016_supplementary-materials_tables_4_xlsx/octet-stream/Table%204.XLSX/1/209016	https://doi.org/10.3389/fpls.2016.01310
Mangifera_indica_Luo2016	8	CM021844.1	184.041	184.855	184.855	18.2435	453	2.46141	2.54103e-05	0.40717	5.388	39410.6	0.36548	0.2	173	kosambi	GCA_011075055.1	https://www.frontiersin.org/articles/file/downloadfile/209016_supplementary-materials_tables_4_xlsx/octet-stream/Table%204.XLSX/1/209016	https://doi.org/10.3389/fpls.2016.01310
Mangifera_indica_Luo2016	14	CM021850.1	126.398	127.574	127.574	14.8102	216	1.70889	1.48476e-05	0.587898	5.245	66898.6	0.440599	0.2	173	kosambi	GCA_011075055.1	https://www.frontiersin.org/articles/file/downloadfile/209016_supplementary-materials_tables_4_xlsx/octet-stream/Table%204.XLSX/1/209016	https://doi.org/10.3389/fpls.2016.01310
Mangifera_indica_Luo2016	10	CM021846.1	150.567	151.578	151.578	17.6525	299	1.98583	1.69445e-05	0.505258	8.775	59205.3	0.340356	0.2	173	kosambi	GCA_011075055.1	https://www.frontiersin.org/articles/file/downloadfile/209016_supplementary-materials_tables_4_xlsx/octet-stream/Table%204.XLSX/1/209016	https://doi.org/10.3389/fpls.2016.01310
Mangifera_indica_Luo2016	19	CM021855.1	106.19	107.173	107.173	13.0931	217	2.04351	1.67334e-05	0.49162	6.881	59979.5	0.42666	0.2	173	kosambi	GCA_011075055.1	https://www.frontiersin.org/articles/file/downloadfile/209016_supplementary-materials_tables_4_xlsx/octet-stream/Table%204.XLSX/1/209016	https://doi.org/10.3389/fpls.2016.01310
Mangifera_indica_Luo2016	11	CM021847.1	141.186	142.393	142.393	17.1446	235	1.66447	1.73338e-05	0.603359	7.41	57521.2	0.322338	0.2	173	kosambi	GCA_011075055.1	https://www.frontiersin.org/articles/file/downloadfile/209016_supplementary-materials_tables_4_xlsx/octet-stream/Table%204.XLSX/1/209016	https://doi.org/10.3389/fpls.2016.01310
Mangifera_indica_Luo2016	5	CM021841.1	205.693	206.468	206.468	21.0834	532	2.58638	2.52917e-05	0.387369	8.101	39591.8	0.385087	0.2	173	kosambi	GCA_011075055.1	https://www.frontiersin.org/articles/file/downloadfile/209016_supplementary-materials_tables_4_xlsx/octet-stream/Table%204.XLSX/1/209016	https://doi.org/10.3389/fpls.2016.01310
Mangifera_indica_Luo2016	20	CM021856.1	133.93	135.237	135.237	12.2943	206	1.53812	1.6759e-05	0.653317	13.799	59219	0.452737	0.2	173	kosambi	GCA_011075055.1	https://www.frontiersin.org/articles/file/downloadfile/209016_supplementary-materials_tables_4_xlsx/octet-stream/Table%204.XLSX/1/209016	https://doi.org/10.3389/fpls.2016.01310
Mangifera_indica_Luo2016	6	CM021842.1	170.573	171.994	171.994	18.812	241	1.41288	1.29248e-05	0.710721	12.696	77656.5	0.287821	0.2	173	kosambi	GCA_011075055.1	https://www.frontiersin.org/articles/file/downloadfile/209016_supplementary-materials_tables_4_xlsx/octet-stream/Table%204.XLSX/1/209016	https://doi.org/10.3389/fpls.2016.01310
Mangifera_indica_Luo2016	1	CM021837.1	206.896	207.739	207.739	29.4566	492	2.37801	1.67237e-05	0.421377	17.809	59411.1	0.391979	0.2	173	kosambi	GCA_011075055.1	https://www.frontiersin.org/articles/file/downloadfile/209016_supplementary-materials_tables_4_xlsx/octet-stream/Table%204.XLSX/1/209016	https://doi.org/10.3389/fpls.2016.01310
Mangifera_indica_Luo2016	15	CM021851.1	133.046	134.164	134.058	14.766	239	1.79637	1.62843e-05	0.519668	8.827	61589.6	0.360738	0.2	173	kosambi	GCA_011075055.1	https://www.frontiersin.org/articles/file/downloadfile/209016_supplementary-materials_tables_4_xlsx/octet-stream/Table%204.XLSX/1/209016	https://doi.org/10.3389/fpls.2016.01310
Mangifera_indica_Luo2016	9	CM021845.1	167.46	168.565	168.565	18.2333	304	1.81536	1.67327e-05	0.552673	9.612	59436.5	0.294898	0.2	173	kosambi	GCA_011075055.1	https://www.frontiersin.org/articles/file/downloadfile/209016_supplementary-materials_tables_4_xlsx/octet-stream/Table%204.XLSX/1/209016	https://doi.org/10.3389/fpls.2016.01310
Manihot_esculenta_ICGMC2015	1	CM004387.1	164.78	164.922	164.917	34.9597	2323	14.0976	8.68018e-05	0.0709647	3.63	11524.2	0.255557	0.2	#N/A	kosambi	GCA_001659605.1	https://www.g3journal.org/highwire/filestream/472473/field_highwire_adjunct_files/6/FileS2.txt	https://doi.org/10.1534/g3.114.015008
Manihot_esculenta_ICGMC2015	2	CM004388.1	164.22	164.461	164.445	32.4178	1366	8.31811	5.59615e-05	0.120308	7.85	17866	0.381003	0.2	#N/A	kosambi	GCA_001659605.1	https://www.g3journal.org/highwire/filestream/472473/field_highwire_adjunct_files/6/FileS2.txt	https://doi.org/10.1534/g3.114.015008
Manihot_esculenta_ICGMC2015	3	CM004389.1	155.6	155.835	155.826	29.4124	1326	8.52185	5.77211e-05	0.117434	5.97	17258.9	0.373575	0.2	#N/A	kosambi	GCA_001659605.1	https://www.g3journal.org/highwire/filestream/472473/field_highwire_adjunct_files/6/FileS2.txt	https://doi.org/10.1534/g3.114.015008
Manihot_esculenta_ICGMC2015	4	CM004390.1	148.73	148.934	148.892	28.7355	1459	9.80972	6.71076e-05	0.10201	18.41	14873.3	0.592589	0.2	#N/A	kosambi	GCA_001659605.1	https://www.g3journal.org/highwire/filestream/472473/field_highwire_adjunct_files/6/FileS2.txt	https://doi.org/10.1534/g3.114.015008
Manihot_esculenta_ICGMC2015	5	CM004391.1	146.87	147.091	147.091	28.439	1330	9.05563	5.73671e-05	0.110512	6.12	17433.9	0.490923	0.2	#N/A	kosambi	GCA_001659605.1	https://www.g3journal.org/highwire/filestream/472473/field_highwire_adjunct_files/6/FileS2.txt	https://doi.org/10.1534/g3.114.015008
Manihot_esculenta_ICGMC2015	6	CM004392.1	144.73	144.928	144.926	27.94	1462	10.1016	6.53833e-05	0.0990623	3.42	15288	0.221502	0.2	#N/A	kosambi	GCA_001659605.1	https://www.g3journal.org/highwire/filestream/472473/field_highwire_adjunct_files/6/FileS2.txt	https://doi.org/10.1534/g3.114.015008
Manihot_esculenta_ICGMC2015	7	CM004393.1	141.96	142.295	142.29	27.069	848	5.97351	4.4755e-05	0.167603	6.73	22325.4	0.293731	0.2	#N/A	kosambi	GCA_001659605.1	https://www.g3journal.org/highwire/filestream/472473/field_highwire_adjunct_files/6/FileS2.txt	https://doi.org/10.1534/g3.114.015008
Manihot_esculenta_ICGMC2015	8	CM004394.1	137.48	137.707	137.706	34.0002	1212	8.81583	5.23363e-05	0.113526	7.21	19110.9	0.349621	0.2	#N/A	kosambi	GCA_001659605.1	https://www.g3journal.org/highwire/filestream/472473/field_highwire_adjunct_files/6/FileS2.txt	https://doi.org/10.1534/g3.114.015008
Manihot_esculenta_ICGMC2015	9	CM004395.1	137.35	137.578	137.574	29.4137	1207	8.78777	5.81569e-05	0.113889	6.01	17133.7	0.32452	0.2	#N/A	kosambi	GCA_001659605.1	https://www.g3journal.org/highwire/filestream/472473/field_highwire_adjunct_files/6/FileS2.txt	https://doi.org/10.1534/g3.114.015008
Manihot_esculenta_ICGMC2015	10	CM004396.1	133.31	133.574	133.562	26.3353	1011	7.58383	4.99307e-05	0.13199	5.58	20046.1	0.329185	0.2	#N/A	kosambi	GCA_001659605.1	https://www.g3journal.org/highwire/filestream/472473/field_highwire_adjunct_files/6/FileS2.txt	https://doi.org/10.1534/g3.114.015008
Manihot_esculenta_ICGMC2015	11	CM004397.1	132.16	132.359	132.358	27.369	1330	10.0636	6.38804e-05	0.0994432	2.56	15661.5	0.257266	0.2	#N/A	kosambi	GCA_001659605.1	https://www.g3journal.org/highwire/filestream/472473/field_highwire_adjunct_files/6/FileS2.txt	https://doi.org/10.1534/g3.114.015008
Manihot_esculenta_ICGMC2015	12	CM004398.1	128.85	129.149	129.148	31.5968	863	6.69771	3.79737e-05	0.149478	10.09	26322.7	0.382408	0.2	#N/A	kosambi	GCA_001659605.1	https://www.g3journal.org/highwire/filestream/472473/field_highwire_adjunct_files/6/FileS2.txt	https://doi.org/10.1534/g3.114.015008
Manihot_esculenta_ICGMC2015	13	CM004399.1	125.09	125.38	125.38	28.1193	865	6.91502	4.29049e-05	0.14478	4.92	23152.8	0.378775	0.2	#N/A	kosambi	GCA_001659605.1	https://www.g3journal.org/highwire/filestream/472473/field_highwire_adjunct_files/6/FileS2.txt	https://doi.org/10.1534/g3.114.015008
Manihot_esculenta_ICGMC2015	14	CM004400.1	120.26	120.439	120.439	24.8555	1346	11.1924	7.55111e-05	0.0894126	11.74	13239.9	0.58204	0.2	#N/A	kosambi	GCA_001659605.1	https://www.g3journal.org/highwire/filestream/472473/field_highwire_adjunct_files/6/FileS2.txt	https://doi.org/10.1534/g3.114.015008
Manihot_esculenta_ICGMC2015	15	CM004401.1	117.89	118.042	118.042	26.1928	1548	13.1309	7.67774e-05	0.0762056	2.56	13031.9	0.298249	0.2	#N/A	kosambi	GCA_001659605.1	https://www.g3journal.org/highwire/filestream/472473/field_highwire_adjunct_files/6/FileS2.txt	https://doi.org/10.1534/g3.114.015008
Manihot_esculenta_ICGMC2015	16	CM004402.1	117.13	117.385	117.382	28.9798	920	7.85452	4.88333e-05	0.127454	5.71	20497.9	0.382665	0.2	#N/A	kosambi	GCA_001659605.1	https://www.g3journal.org/highwire/filestream/472473/field_highwire_adjunct_files/6/FileS2.txt	https://doi.org/10.1534/g3.114.015008
Manihot_esculenta_ICGMC2015	17	CM004403.1	104.95	105.166	105.164	27.3737	974	9.28061	4.74585e-05	0.107862	7.48	21024.7	0.376835	0.2	#N/A	kosambi	GCA_001659605.1	https://www.g3journal.org/highwire/filestream/472473/field_highwire_adjunct_files/6/FileS2.txt	https://doi.org/10.1534/g3.114.015008
Manihot_esculenta_ICGMC2015	18	CM004404.1	90.99	91.1698	91.1691	25.2316	1013	11.1331	5.66313e-05	0.0899111	8.46	17673.9	0.531676	0.2	#N/A	kosambi	GCA_001659605.1	https://www.g3journal.org/highwire/filestream/472473/field_highwire_adjunct_files/6/FileS2.txt	https://doi.org/10.1534/g3.114.015008
Momordica_charantia_Mastumura2020	1	#N/A	141.426	144.834	144.819	24.2901	84	0.59395	3.45821e-06	1.70393	14.891	289639	0.433845	0.3	97	haldane	GCA_013281855.1	chengrueilee@ntu.edu.tw	https://doi.org/10.1073/pnas.1921016117
Momordica_charantia_Mastumura2020	2	#N/A	141.426	144.834	144.819	24.0401	84	0.59395	3.49417e-06	1.70393	14.891	289639	0.432979	0.3	97	haldane	GCA_013281855.1	chengrueilee@ntu.edu.tw	https://doi.org/10.1073/pnas.1921016117
Momordica_charantia_Mastumura2020	3	#N/A	103.663	107.982	107.873	23.7226	49	0.472686	2.06554e-06	2.15965	16.468	482763	0.517151	0.3	97	haldane	GCA_013281855.1	chengrueilee@ntu.edu.tw	https://doi.org/10.1073/pnas.1921016117
Momordica_charantia_Mastumura2020	4	#N/A	182.074	185.16	185.16	29.1001	119	0.65358	4.08934e-06	1.543	17.465	243645	0.308853	0.4	97	haldane	GCA_013281855.1	chengrueilee@ntu.edu.tw	https://doi.org/10.1073/pnas.1921016117
Momordica_charantia_Mastumura2020	5	#N/A	118.883	121.214	121.214	24.6599	103	0.866398	4.17681e-06	1.16552	5.476	230490	0.443631	0.2	97	haldane	GCA_013281855.1	chengrueilee@ntu.edu.tw	https://doi.org/10.1073/pnas.1921016117
Momordica_charantia_Mastumura2020	6	#N/A	206.369	208.84	208.821	33.0298	168	0.814076	5.08632e-06	1.23574	11.512	197484	0.289776	0.2	97	haldane	GCA_013281855.1	chengrueilee@ntu.edu.tw	https://doi.org/10.1073/pnas.1921016117
Momordica_charantia_Mastumura2020	7	#N/A	77.815	79.9765	79.8753	20.7935	73	0.938122	3.51071e-06	1.08076	11.512	279771	0.604663	0.3	97	haldane	GCA_013281855.1	chengrueilee@ntu.edu.tw	https://doi.org/10.1073/pnas.1921016117
Momordica_charantia_Mastumura2020	8	#N/A	186.76	190.219	190.146	35.3083	109	0.583637	3.08709e-06	1.72926	18.682	326466	0.383409	0.25	97	haldane	GCA_013281855.1	chengrueilee@ntu.edu.tw	https://doi.org/10.1073/pnas.1921016117
Momordica_charantia_Mastumura2020	9	#N/A	185.978	188.693	188.625	31.8684	138	0.742023	4.3303e-06	1.3575	9.402	228602	0.393971	0.2	97	haldane	GCA_013281855.1	chengrueilee@ntu.edu.tw	https://doi.org/10.1073/pnas.1921016117
Momordica_charantia_Mastumura2020	10	#N/A	98.105	101.672	101.496	22.9549	56	0.570817	2.43957e-06	1.78373	10.875	412816	0.416816	0.3	97	haldane	GCA_013281855.1	chengrueilee@ntu.edu.tw	https://doi.org/10.1073/pnas.1921016117
Momordica_charantia_Mastumura2020	11	#N/A	109.203	112.67	112.353	21.8125	64	0.586064	2.9341e-06	1.73338	22.984	343849	0.502747	0.3	97	haldane	GCA_013281855.1	chengrueilee@ntu.edu.tw	https://doi.org/10.1073/pnas.1921016117
Nelumbo_nucifera_Gui2018	1	GK000060.1	296.58	297.691	297.641	207.008	535	1.8039	2.44399e-06	0.530367	20.9452	388492	0.211285	0.2	181	#N/A	GCA_003033695.1	https://onlinelibrary.wiley.com/action/downloadSupplement?doi=10.1111%2Ftpj.13894&file=tpj13894-sup-0018-TableS7.xlsx	https://doi.org/10.1111/tpj.13894
Nelumbo_nucifera_Gui2018	8	GK000067.1	66.9541	67.7911	67.3856	58.7566	161	2.40463	2.84866e-06	0.418463	3.71773	348497	0.289709	0.25	181	#N/A	GCA_003033695.1	https://onlinelibrary.wiley.com/action/downloadSupplement?doi=10.1111%2Ftpj.13894&file=tpj13894-sup-0018-TableS7.xlsx	https://doi.org/10.1111/tpj.13894
Nelumbo_nucifera_Gui2018	4	GK000063.1	129.278	130.25	130.25	87.5669	267	2.06531	2.84206e-06	0.486008	12.0092	348093	0.239374	0.2	181	#N/A	GCA_003033695.1	https://onlinelibrary.wiley.com/action/downloadSupplement?doi=10.1111%2Ftpj.13894&file=tpj13894-sup-0018-TableS7.xlsx	https://doi.org/10.1111/tpj.13894
Nelumbo_nucifera_Gui2018	7	GK000066.1	84.4013	85.3496	84.7106	60.7493	179	2.12082	2.94592e-06	0.474164	6.00508	339901	0.267041	0.2	181	#N/A	GCA_003033695.1	https://onlinelibrary.wiley.com/action/downloadSupplement?doi=10.1111%2Ftpj.13894&file=tpj13894-sup-0018-TableS7.xlsx	https://doi.org/10.1111/tpj.13894
Nelumbo_nucifera_Gui2018	5	GK000064.1	105.315	106.154	106.154	83.2744	252	2.39283	2.94515e-06	0.419581	10.6414	339807	0.196059	0.2	181	#N/A	GCA_003033695.1	https://onlinelibrary.wiley.com/action/downloadSupplement?doi=10.1111%2Ftpj.13894&file=tpj13894-sup-0018-TableS7.xlsx	https://doi.org/10.1111/tpj.13894
Nelumbo_nucifera_Gui2018	2	GK000061.1	201.239	202.444	202.215	113.469	335	1.66468	3.00314e-06	0.507917	8.654	331374	0.189543	0.2	181	#N/A	GCA_003033695.1	https://onlinelibrary.wiley.com/action/downloadSupplement?doi=10.1111%2Ftpj.13894&file=tpj13894-sup-0018-TableS7.xlsx	https://doi.org/10.1111/tpj.13894
Nelumbo_nucifera_Gui2018	3	GK000062.1	149.515	150.461	150.455	104.034	317	2.12019	2.83594e-06	0.473149	10.1607	351201	0.285482	0.2	181	#N/A	GCA_003033695.1	https://onlinelibrary.wiley.com/action/downloadSupplement?doi=10.1111%2Ftpj.13894&file=tpj13894-sup-0018-TableS7.xlsx	https://doi.org/10.1111/tpj.13894
Nelumbo_nucifera_Gui2018	6	GK000065.1	181.721	183.468	182.852	67.9062	209	1.15012	2.97933e-06	0.600243	16.3876	333077	0.399298	0.2	181	#N/A	GCA_003033695.1	https://onlinelibrary.wiley.com/action/downloadSupplement?doi=10.1111%2Ftpj.13894&file=tpj13894-sup-0018-TableS7.xlsx	https://doi.org/10.1111/tpj.13894
Oryza_nivara_Ma2016	1	CM002500.1	177	179	179	42.8451	178	1.00565	4.1411e-06	1	1	242846	0.184407	0.2	131	bin	GCA_000576065.1	#N/A	https://doi.org/10.1038/srep27425
Oryza_nivara_Ma2016	2	CM002504.1	131	133	133	35.0655	132	1.00763	3.73578e-06	1	1	269725	0.384942	0.2	131	bin	GCA_000576065.1	#N/A	https://doi.org/10.1038/srep27425
Oryza_nivara_Ma2016	3	CM002505.1	101	103	103	36.1346	102	1.0099	2.82694e-06	1	1	357241	0.343351	0.2	131	bin	GCA_000576065.1	#N/A	https://doi.org/10.1038/srep27425
Oryza_nivara_Ma2016	4	CM002506.1	98	100	100	28.6461	99	1.0102	2.81159e-06	1	1	359300	0.454686	0.2	131	bin	GCA_000576065.1	#N/A	https://doi.org/10.1038/srep27425
Oryza_nivara_Ma2016	5	CM002507.1	58	60	60	28.0145	59	1.01724	2.00592e-06	1	1	507119	0.381006	0.3	131	bin	GCA_000576065.1	#N/A	https://doi.org/10.1038/srep27425
Oryza_nivara_Ma2016	6	CM002508.1	77	79	79	29.4114	78	1.01299	2.52e-06	1	1	401980	0.335918	0.3	131	bin	GCA_000576065.1	#N/A	https://doi.org/10.1038/srep27425
Oryza_nivara_Ma2016	7	CM002509.1	67	69	69	24.7178	68	1.01493	2.32007e-06	1	1	437454	0.371833	0.3	131	bin	GCA_000576065.1	#N/A	https://doi.org/10.1038/srep27425
Oryza_nivara_Ma2016	8	CM002510.1	81	83	83	26.7037	82	1.01235	2.93057e-06	1	1	345443	0.300908	0.3	131	bin	GCA_000576065.1	#N/A	https://doi.org/10.1038/srep27425
Oryza_nivara_Ma2016	9	CM002511.1	73	75	75	20.4074	74	1.0137	3.24333e-06	1	1	312548	0.33508	0.3	131	bin	GCA_000576065.1	#N/A	https://doi.org/10.1038/srep27425
Oryza_nivara_Ma2016	10	CM002501.1	57	59	59	21.5499	58	1.01754	2.5361e-06	1	1	401224	0.473996	0.3	131	bin	GCA_000576065.1	#N/A	https://doi.org/10.1038/srep27425
Oryza_nivara_Ma2016	11	CM002502.1	72	74	74	24.3783	73	1.01389	2.53505e-06	1	1	399948	0.331592	0.3	131	bin	GCA_000576065.1	#N/A	https://doi.org/10.1038/srep27425
Oryza_nivara_Ma2016	12	CM002503.1	66	68	68	20.0762	67	1.01515	2.51376e-06	1	1	403838	0.536665	0.3	131	bin	GCA_000576065.1	#N/A	https://doi.org/10.1038/srep27425
Oryza_sativa_DeLeon2016	1	AP014957.1	199.82	200.141	200.141	43.2709	1245	6.23061	2.87946e-05	0.160627	9.98	34251.8	0.23268	0.2	187	kosambi	GCA_001433935.1	https://static-content.springer.com/esm/art%3A10.1186%2Fs12284-016-0125-2/MediaObjects/12284_2016_125_MOESM1_ESM.xlsx	https://doi.org/10.1186/s12284-016-0125-2
Oryza_sativa_DeLeon2016	2	AP014958.1	182.94	183.306	183.306	35.9372	1001	5.47174	2.79019e-05	0.18294	7.19	35825.1	0.270991	0.2	187	kosambi	GCA_001433935.1	https://static-content.springer.com/esm/art%3A10.1186%2Fs12284-016-0125-2/MediaObjects/12284_2016_125_MOESM1_ESM.xlsx	https://doi.org/10.1186/s12284-016-0125-2
Oryza_sativa_DeLeon2016	3	AP014959.1	191.23	191.588	191.588	36.4138	1068	5.5849	2.9336e-05	0.179222	8.01	33934.5	0.231721	0.2	187	kosambi	GCA_001433935.1	https://static-content.springer.com/esm/art%3A10.1186%2Fs12284-016-0125-2/MediaObjects/12284_2016_125_MOESM1_ESM.xlsx	https://doi.org/10.1186/s12284-016-0125-2
Oryza_sativa_DeLeon2016	4	AP014960.1	148.06	148.421	148.421	35.5027	822	5.5518	2.3154e-05	0.180341	6.88	43106.7	0.328285	0.2	187	kosambi	GCA_001433935.1	https://static-content.springer.com/esm/art%3A10.1186%2Fs12284-016-0125-2/MediaObjects/12284_2016_125_MOESM1_ESM.xlsx	https://doi.org/10.1186/s12284-016-0125-2
Oryza_sativa_DeLeon2016	5	AP014961.1	135.57	135.918	135.918	29.9584	780	5.75349	2.64041e-05	0.174031	4.35	37808.8	0.28387	0.2	187	kosambi	GCA_001433935.1	https://static-content.springer.com/esm/art%3A10.1186%2Fs12284-016-0125-2/MediaObjects/12284_2016_125_MOESM1_ESM.xlsx	https://doi.org/10.1186/s12284-016-0125-2
Oryza_sativa_DeLeon2016	6	AP014962.1	148.61	148.963	148.963	31.2488	842	5.66584	2.72764e-05	0.176706	5.33	36539.4	0.256395	0.2	187	kosambi	GCA_001433935.1	https://static-content.springer.com/esm/art%3A10.1186%2Fs12284-016-0125-2/MediaObjects/12284_2016_125_MOESM1_ESM.xlsx	https://doi.org/10.1186/s12284-016-0125-2
Oryza_sativa_DeLeon2016	7	AP014963.1	127.36	127.707	127.707	29.6976	736	5.77889	2.48792e-05	0.173279	8.7	40222.9	0.370121	0.2	187	kosambi	GCA_001433935.1	https://static-content.springer.com/esm/art%3A10.1186%2Fs12284-016-0125-2/MediaObjects/12284_2016_125_MOESM1_ESM.xlsx	https://doi.org/10.1186/s12284-016-0125-2
Oryza_sativa_DeLeon2016	8	AP014964.1	113.88	114.365	114.365	28.443	471	4.13593	1.65847e-05	0.242298	10.57	60314.9	0.459981	0.2	187	kosambi	GCA_001433935.1	https://static-content.springer.com/esm/art%3A10.1186%2Fs12284-016-0125-2/MediaObjects/12284_2016_125_MOESM1_ESM.xlsx	https://doi.org/10.1186/s12284-016-0125-2
Oryza_sativa_DeLeon2016	9	AP014965.1	85.87	86.1646	86.1646	23.0127	584	6.80098	2.56371e-05	0.14729	6.49	38653	0.343598	0.2	187	kosambi	GCA_001433935.1	https://static-content.springer.com/esm/art%3A10.1186%2Fs12284-016-0125-2/MediaObjects/12284_2016_125_MOESM1_ESM.xlsx	https://doi.org/10.1186/s12284-016-0125-2
Oryza_sativa_DeLeon2016	10	AP014966.1	95.17	95.5389	95.5389	23.2073	517	5.43238	2.23643e-05	0.184438	11.55	44691.2	0.344529	0.2	187	kosambi	GCA_001433935.1	https://static-content.springer.com/esm/art%3A10.1186%2Fs12284-016-0125-2/MediaObjects/12284_2016_125_MOESM1_ESM.xlsx	https://doi.org/10.1186/s12284-016-0125-2
Oryza_sativa_DeLeon2016	11	AP014967.1	121.77	122.162	122.162	29.0211	622	5.10799	2.14681e-05	0.196087	13.09	46405.7	0.379798	0.2	187	kosambi	GCA_001433935.1	https://static-content.springer.com/esm/art%3A10.1186%2Fs12284-016-0125-2/MediaObjects/12284_2016_125_MOESM1_ESM.xlsx	https://doi.org/10.1186/s12284-016-0125-2
Oryza_sativa_DeLeon2016	12	AP014968.1	99.91	100.235	100.235	27.5319	615	6.15554	2.23731e-05	0.16272	6.75	44339.6	0.382545	0.2	187	kosambi	GCA_001433935.1	https://static-content.springer.com/esm/art%3A10.1186%2Fs12284-016-0125-2/MediaObjects/12284_2016_125_MOESM1_ESM.xlsx	https://doi.org/10.1186/s12284-016-0125-2
Panicum_hallii_Lovell2018	9	CM008054.2	156.405	156.411	156.405	73.9335	49483	316.378	0.000696238	0.00316084	5.7561	1435.69	0.521384	0.2	#N/A	kosambi	GCA_002211085.2	https://www.ncbi.nlm.nih.gov/pmc/articles/PMC6283873/bin/41467_2018_7669_MOESM15_ESM.xlsx	https://dx.doi.org/10.1038%2Fs41467-018-07669-x
Panicum_hallii_Lovell2018	1	CM008046.2	111.922	111.93	111.922	59.9087	27932	249.567	0.000476758	0.00400709	4.3145	2097.09	0.624182	0.2	#N/A	kosambi	GCA_002211085.2	https://www.ncbi.nlm.nih.gov/pmc/articles/PMC6283873/bin/41467_2018_7669_MOESM15_ESM.xlsx	https://dx.doi.org/10.1038%2Fs41467-018-07669-x
Panicum_hallii_Lovell2018	3	CM008048.2	132.875	132.882	132.875	64.5427	39272	295.556	0.000674623	0.00316639	6.6584	1481.31	0.543601	0.2	#N/A	kosambi	GCA_002211085.2	https://www.ncbi.nlm.nih.gov/pmc/articles/PMC6283873/bin/41467_2018_7669_MOESM15_ESM.xlsx	https://dx.doi.org/10.1038%2Fs41467-018-07669-x
Panicum_hallii_Lovell2018	7	CM008052.2	73.8579	73.8635	73.8632	48.049	26526	359.149	0.000609249	0.00278446	2.8278	1632.83	0.638878	0.2	#N/A	kosambi	GCA_002211085.2	https://www.ncbi.nlm.nih.gov/pmc/articles/PMC6283873/bin/41467_2018_7669_MOESM15_ESM.xlsx	https://dx.doi.org/10.1038%2Fs41467-018-07669-x
Panicum_hallii_Lovell2018	8	CM008053.2	79.6754	79.6856	79.6808	44.949	15690	196.924	0.00037476	0.00507842	4.4691	2667.18	0.672248	0.2	#N/A	kosambi	GCA_002211085.2	https://www.ncbi.nlm.nih.gov/pmc/articles/PMC6283873/bin/41467_2018_7669_MOESM15_ESM.xlsx	https://dx.doi.org/10.1038%2Fs41467-018-07669-x
Panicum_hallii_Lovell2018	4	#N/A	83.7458	83.7524	83.7458	52.913	25197	300.875	0.000495448	0.00332377	4.7271	2017.59	0.670331	0.2	#N/A	kosambi	GCA_002211085.2	https://www.ncbi.nlm.nih.gov/pmc/articles/PMC6283873/bin/41467_2018_7669_MOESM15_ESM.xlsx	https://dx.doi.org/10.1038%2Fs41467-018-07669-x
Panicum_hallii_Lovell2018	5	#N/A	128.401	128.408	128.401	59.5212	38067	296.469	0.000639205	0.00337313	3.4483	1564.05	0.553757	0.2	#N/A	kosambi	GCA_002211085.2	https://www.ncbi.nlm.nih.gov/pmc/articles/PMC6283873/bin/41467_2018_7669_MOESM15_ESM.xlsx	https://dx.doi.org/10.1038%2Fs41467-018-07669-x
Panicum_hallii_Lovell2018	2	#N/A	134.518	134.526	134.518	57.869	33275	247.365	0.00057536	0.00404273	10.7734	1737.27	0.544602	0.2	#N/A	kosambi	GCA_002211085.2	https://www.ncbi.nlm.nih.gov/pmc/articles/PMC6283873/bin/41467_2018_7669_MOESM15_ESM.xlsx	https://dx.doi.org/10.1038%2Fs41467-018-07669-x
Panicum_hallii_Lovell2018	6	#N/A	74.6099	74.6171	74.6101	45.7274	20757	278.207	0.000485642	0.00359462	4.2465	2057.41	0.675014	0.2	#N/A	kosambi	GCA_002211085.2	https://www.ncbi.nlm.nih.gov/pmc/articles/PMC6283873/bin/41467_2018_7669_MOESM15_ESM.xlsx	https://dx.doi.org/10.1038%2Fs41467-018-07669-x
Phaseolus_vulgaris_Song2015	1	#N/A	84.034	84.2572	84.2455	52.2055	754	8.97256	1.4449e-05	0.105774	8.38	68909.7	0.666288	0.2	267	kosambi	GCA_001517995.1	https://www.g3journal.org/highwire/filestream/472614/field_highwire_adjunct_files/5/TableS4.xlsx	https://doi.org/10.1534/g3.115.020594
Phaseolus_vulgaris_Song2015	2	#N/A	127.601	128.105	128.105	49.0409	507	3.97332	1.03398e-05	0.252176	6.716	96896.7	0.587283	0.2	267	kosambi	GCA_001517995.1	https://www.g3journal.org/highwire/filestream/472614/field_highwire_adjunct_files/5/TableS4.xlsx	https://doi.org/10.1534/g3.115.020594
Phaseolus_vulgaris_Song2015	3	#N/A	116.937	117.383	117.383	52.2843	525	4.4896	1.00539e-05	0.222763	15.509	99434.9	0.569726	0.2	267	kosambi	GCA_001517995.1	https://www.g3journal.org/highwire/filestream/472614/field_highwire_adjunct_files/5/TableS4.xlsx	https://doi.org/10.1534/g3.115.020594
Phaseolus_vulgaris_Song2015	4	#N/A	94.013	94.2839	94.2839	45.96	695	7.39259	1.51769e-05	0.135465	12.165	65936.4	0.72589	0.2	267	kosambi	GCA_001517995.1	https://www.g3journal.org/highwire/filestream/472614/field_highwire_adjunct_files/5/TableS4.xlsx	https://doi.org/10.1534/g3.115.020594
Phaseolus_vulgaris_Song2015	5	#N/A	90.803	91.0811	91.0811	40.8193	654	7.20241	1.62535e-05	0.139055	10.9	61597.6	0.720793	0.2	267	kosambi	GCA_001517995.1	https://www.g3journal.org/highwire/filestream/472614/field_highwire_adjunct_files/5/TableS4.xlsx	https://doi.org/10.1534/g3.115.020594
Phaseolus_vulgaris_Song2015	6	#N/A	70.756	71.478	71.478	31.9773	197	2.78422	6.16141e-06	0.361	4.811	162904	0.547678	0.2	267	kosambi	GCA_001517995.1	https://www.g3journal.org/highwire/filestream/472614/field_highwire_adjunct_files/5/TableS4.xlsx	https://doi.org/10.1534/g3.115.020594
Phaseolus_vulgaris_Song2015	7	#N/A	104.265	105.392	105.392	51.7585	186	1.78392	3.60517e-06	0.563595	10.708	278546	0.654388	0.2	267	kosambi	GCA_001517995.1	https://www.g3journal.org/highwire/filestream/472614/field_highwire_adjunct_files/5/TableS4.xlsx	https://doi.org/10.1534/g3.115.020594
Phaseolus_vulgaris_Song2015	8	#N/A	114.007	114.289	114.272	59.6625	810	7.10483	1.35827e-05	0.132606	10.507	73554.5	0.704583	0.2	267	kosambi	GCA_001517995.1	https://www.g3journal.org/highwire/filestream/472614/field_highwire_adjunct_files/5/TableS4.xlsx	https://doi.org/10.1534/g3.115.020594
Phaseolus_vulgaris_Song2015	9	#N/A	94.597	95.025	95.025	37.4696	443	4.68302	1.18451e-05	0.21402	3.231	84324.1	0.363255	0.2	267	kosambi	GCA_001517995.1	https://www.g3journal.org/highwire/filestream/472614/field_highwire_adjunct_files/5/TableS4.xlsx	https://doi.org/10.1534/g3.115.020594
Phaseolus_vulgaris_Song2015	10	#N/A	60.168	60.3284	60.3252	43.2752	751	12.4817	1.7379e-05	0.078588	10.061	57533.9	0.785191	0.2	267	kosambi	GCA_001517995.1	https://www.g3journal.org/highwire/filestream/472614/field_highwire_adjunct_files/5/TableS4.xlsx	https://doi.org/10.1534/g3.115.020594
Phaseolus_vulgaris_Song2015	11	#N/A	78.549	78.722	78.722	50.3674	909	11.5724	1.81063e-05	0.0865077	6.548	55272.1	0.722609	0.2	267	kosambi	GCA_001517995.1	https://www.g3journal.org/highwire/filestream/472614/field_highwire_adjunct_files/5/TableS4.xlsx	https://doi.org/10.1534/g3.115.020594
Prunus_mume_Zhang2015	1	#N/A	239.137	239.557	239.557	26.753	1139	4.76296	4.26335e-05	0.210138	6.698	23446.2	0.327137	0.2	#N/A	kosambi	GCF_000346735.1	https://oup.silverchair-cdn.com/oup/backfile/Content_public/Journal/dnaresearch/22/3/10.1093/dnares/dsv003/2/dsv003-dsv003supp_table3.xls?Expires=1575558432&Signature=bOiSK2rqYum6PzOrtJmgGbFmraYzV1ZVJdZTSoS3mfkr9psy1sekfgFrBP4GWuV0MMOZuCJNcWD7z8U7GJcuQoLBkhnIcJEYYxHgShcaIgKLVbU41t20Hh8kR86E7kqmhI9Y1bd5hyMAxsIvJZlzfn1nHE7LVQhpR6~nn6mmabadb2nt9zlStgHPbn9gh5aqp3k~MuQD2k6rS9FzOvy1-YpAjd~rZcCz4Xr3Qbgk…	https://doi.org/10.1093/dnares/dsv003
Prunus_mume_Zhang2015	2	#N/A	264.843	265.151	265.151	42.0868	1722	6.50197	4.09865e-05	0.153889	2.859	24398.3	0.157235	0.2	#N/A	kosambi	GCF_000346735.1	https://oup.silverchair-cdn.com/oup/backfile/Content_public/Journal/dnaresearch/22/3/10.1093/dnares/dsv003/2/dsv003-dsv003supp_table3.xls?Expires=1575558432&Signature=bOiSK2rqYum6PzOrtJmgGbFmraYzV1ZVJdZTSoS3mfkr9psy1sekfgFrBP4GWuV0MMOZuCJNcWD7z8U7GJcuQoLBkhnIcJEYYxHgShcaIgKLVbU41t20Hh8kR86E7kqmhI9Y1bd5hyMAxsIvJZlzfn1nHE7LVQhpR6~nn6mmabadb2nt9zlStgHPbn9gh5aqp3k~MuQD2k6rS9FzOvy1-YpAjd~rZcCz4Xr3Qbgk…	https://doi.org/10.1093/dnares/dsv003
Prunus_mume_Zhang2015	3	#N/A	217.968	218.354	218.337	24.3585	1131	5.18884	4.64876e-05	0.192892	6.926	21526.3	0.297094	0.2	#N/A	kosambi	GCF_000346735.1	https://oup.silverchair-cdn.com/oup/backfile/Content_public/Journal/dnaresearch/22/3/10.1093/dnares/dsv003/2/dsv003-dsv003supp_table3.xls?Expires=1575558432&Signature=bOiSK2rqYum6PzOrtJmgGbFmraYzV1ZVJdZTSoS3mfkr9psy1sekfgFrBP4GWuV0MMOZuCJNcWD7z8U7GJcuQoLBkhnIcJEYYxHgShcaIgKLVbU41t20Hh8kR86E7kqmhI9Y1bd5hyMAxsIvJZlzfn1nHE7LVQhpR6~nn6mmabadb2nt9zlStgHPbn9gh5aqp3k~MuQD2k6rS9FzOvy1-YpAjd~rZcCz4Xr3Qbgk…	https://doi.org/10.1093/dnares/dsv003
Prunus_mume_Zhang2015	5	#N/A	232.692	233.171	233.171	26.1339	972	4.1772	3.7261e-05	0.239642	12.79	26836.4	0.372186	0.2	#N/A	kosambi	GCF_000346735.1	https://oup.silverchair-cdn.com/oup/backfile/Content_public/Journal/dnaresearch/22/3/10.1093/dnares/dsv003/2/dsv003-dsv003supp_table3.xls?Expires=1575558432&Signature=bOiSK2rqYum6PzOrtJmgGbFmraYzV1ZVJdZTSoS3mfkr9psy1sekfgFrBP4GWuV0MMOZuCJNcWD7z8U7GJcuQoLBkhnIcJEYYxHgShcaIgKLVbU41t20Hh8kR86E7kqmhI9Y1bd5hyMAxsIvJZlzfn1nHE7LVQhpR6~nn6mmabadb2nt9zlStgHPbn9gh5aqp3k~MuQD2k6rS9FzOvy1-YpAjd~rZcCz4Xr3Qbgk…	https://doi.org/10.1093/dnares/dsv003
Prunus_mume_Zhang2015	6	#N/A	143.483	143.895	143.895	21.2922	698	4.86469	3.30541e-05	0.205858	4.981	30049.3	0.228072	0.2	#N/A	kosambi	GCF_000346735.1	https://oup.silverchair-cdn.com/oup/backfile/Content_public/Journal/dnaresearch/22/3/10.1093/dnares/dsv003/2/dsv003-dsv003supp_table3.xls?Expires=1575558432&Signature=bOiSK2rqYum6PzOrtJmgGbFmraYzV1ZVJdZTSoS3mfkr9psy1sekfgFrBP4GWuV0MMOZuCJNcWD7z8U7GJcuQoLBkhnIcJEYYxHgShcaIgKLVbU41t20Hh8kR86E7kqmhI9Y1bd5hyMAxsIvJZlzfn1nHE7LVQhpR6~nn6mmabadb2nt9zlStgHPbn9gh5aqp3k~MuQD2k6rS9FzOvy1-YpAjd~rZcCz4Xr3Qbgk…	https://doi.org/10.1093/dnares/dsv003
Prunus_mume_Zhang2015	7	#N/A	130.801	131.173	131.173	17.0445	704	5.38222	4.13482e-05	0.186061	4.898	24216.4	0.269196	0.2	#N/A	kosambi	GCF_000346735.1	https://oup.silverchair-cdn.com/oup/backfile/Content_public/Journal/dnaresearch/22/3/10.1093/dnares/dsv003/2/dsv003-dsv003supp_table3.xls?Expires=1575558432&Signature=bOiSK2rqYum6PzOrtJmgGbFmraYzV1ZVJdZTSoS3mfkr9psy1sekfgFrBP4GWuV0MMOZuCJNcWD7z8U7GJcuQoLBkhnIcJEYYxHgShcaIgKLVbU41t20Hh8kR86E7kqmhI9Y1bd5hyMAxsIvJZlzfn1nHE7LVQhpR6~nn6mmabadb2nt9zlStgHPbn9gh5aqp3k~MuQD2k6rS9FzOvy1-YpAjd~rZcCz4Xr3Qbgk…	https://doi.org/10.1093/dnares/dsv003
Prunus_mume_Zhang2015	8	#N/A	122.901	123.241	123.241	17.2494	724	5.89092	4.20288e-05	0.169988	7.094	23667.7	0.248345	0.2	#N/A	kosambi	GCF_000346735.1	https://oup.silverchair-cdn.com/oup/backfile/Content_public/Journal/dnaresearch/22/3/10.1093/dnares/dsv003/2/dsv003-dsv003supp_table3.xls?Expires=1575558432&Signature=bOiSK2rqYum6PzOrtJmgGbFmraYzV1ZVJdZTSoS3mfkr9psy1sekfgFrBP4GWuV0MMOZuCJNcWD7z8U7GJcuQoLBkhnIcJEYYxHgShcaIgKLVbU41t20Hh8kR86E7kqmhI9Y1bd5hyMAxsIvJZlzfn1nHE7LVQhpR6~nn6mmabadb2nt9zlStgHPbn9gh5aqp3k~MuQD2k6rS9FzOvy1-YpAjd~rZcCz4Xr3Qbgk…	https://doi.org/10.1093/dnares/dsv003
Prunus_persica_Verde2017	1	#N/A	117.4	118.276	118.276	47.8512	269	2.29131	5.66441e-06	0.43806	8.8	174830	0.263326	0.2	#N/A	kosambi	GCA_000346465.2	https://static-content.springer.com/esm/art%3A10.1186%2Fs12864-017-3606-9/MediaObjects/12864_2017_3606_MOESM1_ESM.xlsx	https://doi.org/10.1186/s12864-017-3606-9
Prunus_persica_Verde2017	2	#N/A	70.9	71.5883	71.5883	30.4059	207	2.91961	6.85949e-06	0.344175	5.1	145512	0.294628	0.2	#N/A	kosambi	GCA_000346465.2	https://static-content.springer.com/esm/art%3A10.1186%2Fs12864-017-3606-9/MediaObjects/12864_2017_3606_MOESM1_ESM.xlsx	https://doi.org/10.1186/s12864-017-3606-9
Prunus_persica_Verde2017	3	#N/A	69.9	70.3804	70.3804	27.368	292	4.1774	1.08532e-05	0.240206	5	89904.2	0.326836	0.2	#N/A	kosambi	GCA_000346465.2	https://static-content.springer.com/esm/art%3A10.1186%2Fs12864-017-3606-9/MediaObjects/12864_2017_3606_MOESM1_ESM.xlsx	https://doi.org/10.1186/s12864-017-3606-9
Prunus_persica_Verde2017	4	#N/A	69.3	69.6405	69.6405	25.8432	408	5.88745	1.6136e-05	0.17027	3.7	61837.2	0.240028	0.2	#N/A	kosambi	GCA_000346465.2	https://static-content.springer.com/esm/art%3A10.1186%2Fs12864-017-3606-9/MediaObjects/12864_2017_3606_MOESM1_ESM.xlsx	https://doi.org/10.1186/s12864-017-3606-9
Prunus_persica_Verde2017	5	#N/A	62.1	62.9171	62.9171	18.4967	153	2.46377	8.38977e-06	0.408553	17	118352	0.234454	0.2	#N/A	kosambi	GCA_000346465.2	https://static-content.springer.com/esm/art%3A10.1186%2Fs12864-017-3606-9/MediaObjects/12864_2017_3606_MOESM1_ESM.xlsx	https://doi.org/10.1186/s12864-017-3606-9
Prunus_persica_Verde2017	6	#N/A	81.1	81.844	81.844	30.7672	219	2.70037	7.20508e-06	0.372018	5.4	137549	0.323434	0.2	#N/A	kosambi	GCA_000346465.2	https://static-content.springer.com/esm/art%3A10.1186%2Fs12864-017-3606-9/MediaObjects/12864_2017_3606_MOESM1_ESM.xlsx	https://doi.org/10.1186/s12864-017-3606-9
Prunus_persica_Verde2017	7	#N/A	67.3	67.9036	67.9036	22.3886	224	3.32838	1.00759e-05	0.301794	5.1	99558.2	0.252577	0.2	#N/A	kosambi	GCA_000346465.2	https://static-content.springer.com/esm/art%3A10.1186%2Fs12864-017-3606-9/MediaObjects/12864_2017_3606_MOESM1_ESM.xlsx	https://doi.org/10.1186/s12864-017-3606-9
Prunus_persica_Verde2017	8	#N/A	67.6	68.2726	68.2726	22.574	202	2.98817	9.46522e-06	0.336318	9.6	101602	0.316476	0.2	#N/A	kosambi	GCA_000346465.2	https://static-content.springer.com/esm/art%3A10.1186%2Fs12864-017-3606-9/MediaObjects/12864_2017_3606_MOESM1_ESM.xlsx	https://doi.org/10.1186/s12864-017-3606-9
Quercus_sp_Bodenes2016	1	#N/A	66.43	66.8465	66.8465	55.0689	320	4.8171	5.81105e-06	0.208245	4.46	171924	0.3264	0.2	1000	kosambi	GCA_900291515.1	https://oup.silverchair-cdn.com/oup/backfile/Content_public/Journal/dnaresearch/23/2/10.1093_dnares_dsw001/2/dsw001_Supplementary_Data.zip?Expires=1575473004&Signature=ekD24~l3TDiy09e5hsHjgMZ1KKH4-2XvWZKjnZNm-eWjp1p3F4V-9OT5ZJOL6~rAQ1Zp9RZwvBYgM2IvdAhxVCloPoSIzP8BHbmIO434Lbu8er-MoQaGrgtHES~b~34Rns42wjT~USKD8e2tHBTMWZ4LUJCf8WEW6bQGtFhT0ExbEWNZJhMloHcNYSl4H6FIU-6kkO23OZ8brfejY47izC40X4hDXYnNzSBSJuy…	https://doi.org/10.1093/dnares/dsw001
Quercus_sp_Bodenes2016	2	#N/A	103.92	104.228	104.228	115.64	676	6.505	5.86941e-06	0.153956	2	170510	0.249918	0.2	1000	kosambi	GCA_900291515.1	https://oup.silverchair-cdn.com/oup/backfile/Content_public/Journal/dnaresearch/23/2/10.1093_dnares_dsw001/2/dsw001_Supplementary_Data.zip?Expires=1575473004&Signature=ekD24~l3TDiy09e5hsHjgMZ1KKH4-2XvWZKjnZNm-eWjp1p3F4V-9OT5ZJOL6~rAQ1Zp9RZwvBYgM2IvdAhxVCloPoSIzP8BHbmIO434Lbu8er-MoQaGrgtHES~b~34Rns42wjT~USKD8e2tHBTMWZ4LUJCf8WEW6bQGtFhT0ExbEWNZJhMloHcNYSl4H6FIU-6kkO23OZ8brfejY47izC40X4hDXYnNzSBSJuy…	https://doi.org/10.1093/dnares/dsw001
Quercus_sp_Bodenes2016	3	#N/A	75.98	76.5227	76.4777	57.475	281	3.69834	4.89224e-06	0.248857	2.93	204264	0.263107	0.25	1000	kosambi	GCA_900291515.1	https://oup.silverchair-cdn.com/oup/backfile/Content_public/Journal/dnaresearch/23/2/10.1093_dnares_dsw001/2/dsw001_Supplementary_Data.zip?Expires=1575473004&Signature=ekD24~l3TDiy09e5hsHjgMZ1KKH4-2XvWZKjnZNm-eWjp1p3F4V-9OT5ZJOL6~rAQ1Zp9RZwvBYgM2IvdAhxVCloPoSIzP8BHbmIO434Lbu8er-MoQaGrgtHES~b~34Rns42wjT~USKD8e2tHBTMWZ4LUJCf8WEW6bQGtFhT0ExbEWNZJhMloHcNYSl4H6FIU-6kkO23OZ8brfejY47izC40X4hDXYnNzSBSJuy…	https://doi.org/10.1093/dnares/dsw001
Quercus_sp_Bodenes2016	4	#N/A	75.42	76.3073	76.2671	44.9771	171	2.2673	3.84198e-06	0.423529	3.99	259814	0.288252	0.2	1000	kosambi	GCA_900291515.1	https://oup.silverchair-cdn.com/oup/backfile/Content_public/Journal/dnaresearch/23/2/10.1093_dnares_dsw001/2/dsw001_Supplementary_Data.zip?Expires=1575473004&Signature=ekD24~l3TDiy09e5hsHjgMZ1KKH4-2XvWZKjnZNm-eWjp1p3F4V-9OT5ZJOL6~rAQ1Zp9RZwvBYgM2IvdAhxVCloPoSIzP8BHbmIO434Lbu8er-MoQaGrgtHES~b~34Rns42wjT~USKD8e2tHBTMWZ4LUJCf8WEW6bQGtFhT0ExbEWNZJhMloHcNYSl4H6FIU-6kkO23OZ8brfejY47izC40X4hDXYnNzSBSJuy…	https://doi.org/10.1093/dnares/dsw001
Quercus_sp_Bodenes2016	5	#N/A	85.41	86.062	86.062	70.6291	263	3.07926	3.72528e-06	0.325992	6.03	269116	0.293414	0.2	1000	kosambi	GCA_900291515.1	https://oup.silverchair-cdn.com/oup/backfile/Content_public/Journal/dnaresearch/23/2/10.1093_dnares_dsw001/2/dsw001_Supplementary_Data.zip?Expires=1575473004&Signature=ekD24~l3TDiy09e5hsHjgMZ1KKH4-2XvWZKjnZNm-eWjp1p3F4V-9OT5ZJOL6~rAQ1Zp9RZwvBYgM2IvdAhxVCloPoSIzP8BHbmIO434Lbu8er-MoQaGrgtHES~b~34Rns42wjT~USKD8e2tHBTMWZ4LUJCf8WEW6bQGtFhT0ExbEWNZJhMloHcNYSl4H6FIU-6kkO23OZ8brfejY47izC40X4hDXYnNzSBSJuy…	https://doi.org/10.1093/dnares/dsw001
Quercus_sp_Bodenes2016	6	#N/A	74.87	75.237	75.237	57.3526	409	5.4628	7.30417e-06	0.183505	2.15	136750	0.391094	0.2	1000	kosambi	GCA_900291515.1	https://oup.silverchair-cdn.com/oup/backfile/Content_public/Journal/dnaresearch/23/2/10.1093_dnares_dsw001/2/dsw001_Supplementary_Data.zip?Expires=1575473004&Signature=ekD24~l3TDiy09e5hsHjgMZ1KKH4-2XvWZKjnZNm-eWjp1p3F4V-9OT5ZJOL6~rAQ1Zp9RZwvBYgM2IvdAhxVCloPoSIzP8BHbmIO434Lbu8er-MoQaGrgtHES~b~34Rns42wjT~USKD8e2tHBTMWZ4LUJCf8WEW6bQGtFhT0ExbEWNZJhMloHcNYSl4H6FIU-6kkO23OZ8brfejY47izC40X4hDXYnNzSBSJuy…	https://doi.org/10.1093/dnares/dsw001
Quercus_sp_Bodenes2016	7	#N/A	63.5	63.8969	63.8969	51.6617	321	5.05512	6.22706e-06	0.198437	3.44	160857	0.230707	0.2	1000	kosambi	GCA_900291515.1	https://oup.silverchair-cdn.com/oup/backfile/Content_public/Journal/dnaresearch/23/2/10.1093_dnares_dsw001/2/dsw001_Supplementary_Data.zip?Expires=1575473004&Signature=ekD24~l3TDiy09e5hsHjgMZ1KKH4-2XvWZKjnZNm-eWjp1p3F4V-9OT5ZJOL6~rAQ1Zp9RZwvBYgM2IvdAhxVCloPoSIzP8BHbmIO434Lbu8er-MoQaGrgtHES~b~34Rns42wjT~USKD8e2tHBTMWZ4LUJCf8WEW6bQGtFhT0ExbEWNZJhMloHcNYSl4H6FIU-6kkO23OZ8brfejY47izC40X4hDXYnNzSBSJuy…	https://doi.org/10.1093/dnares/dsw001
Quercus_sp_Bodenes2016	8	#N/A	70.2	70.5066	70.5066	71.3459	459	6.53846	6.43947e-06	0.153275	3.01	155402	0.250626	0.2	1000	kosambi	GCA_900291515.1	https://oup.silverchair-cdn.com/oup/backfile/Content_public/Journal/dnaresearch/23/2/10.1093_dnares_dsw001/2/dsw001_Supplementary_Data.zip?Expires=1575473004&Signature=ekD24~l3TDiy09e5hsHjgMZ1KKH4-2XvWZKjnZNm-eWjp1p3F4V-9OT5ZJOL6~rAQ1Zp9RZwvBYgM2IvdAhxVCloPoSIzP8BHbmIO434Lbu8er-MoQaGrgtHES~b~34Rns42wjT~USKD8e2tHBTMWZ4LUJCf8WEW6bQGtFhT0ExbEWNZJhMloHcNYSl4H6FIU-6kkO23OZ8brfejY47izC40X4hDXYnNzSBSJuy…	https://doi.org/10.1093/dnares/dsw001
Quercus_sp_Bodenes2016	9	#N/A	68.7	69.2051	69.2051	50.2213	273	3.9738	5.45192e-06	0.252574	4.99	183659	0.325685	0.2	1000	kosambi	GCA_900291515.1	https://oup.silverchair-cdn.com/oup/backfile/Content_public/Journal/dnaresearch/23/2/10.1093_dnares_dsw001/2/dsw001_Supplementary_Data.zip?Expires=1575473004&Signature=ekD24~l3TDiy09e5hsHjgMZ1KKH4-2XvWZKjnZNm-eWjp1p3F4V-9OT5ZJOL6~rAQ1Zp9RZwvBYgM2IvdAhxVCloPoSIzP8BHbmIO434Lbu8er-MoQaGrgtHES~b~34Rns42wjT~USKD8e2tHBTMWZ4LUJCf8WEW6bQGtFhT0ExbEWNZJhMloHcNYSl4H6FIU-6kkO23OZ8brfejY47izC40X4hDXYnNzSBSJuy…	https://doi.org/10.1093/dnares/dsw001
Quercus_sp_Bodenes2016	10	#N/A	66.8	67.2721	67.2721	50.3689	284	4.2515	5.65605e-06	0.236042	2.87	176253	0.262169	0.2	1000	kosambi	GCA_900291515.1	https://oup.silverchair-cdn.com/oup/backfile/Content_public/Journal/dnaresearch/23/2/10.1093_dnares_dsw001/2/dsw001_Supplementary_Data.zip?Expires=1575473004&Signature=ekD24~l3TDiy09e5hsHjgMZ1KKH4-2XvWZKjnZNm-eWjp1p3F4V-9OT5ZJOL6~rAQ1Zp9RZwvBYgM2IvdAhxVCloPoSIzP8BHbmIO434Lbu8er-MoQaGrgtHES~b~34Rns42wjT~USKD8e2tHBTMWZ4LUJCf8WEW6bQGtFhT0ExbEWNZJhMloHcNYSl4H6FIU-6kkO23OZ8brfejY47izC40X4hDXYnNzSBSJuy…	https://doi.org/10.1093/dnares/dsw001
Quercus_sp_Bodenes2016	11	#N/A	66.46	66.882	66.8751	52.131	316	4.75474	6.07794e-06	0.207556	3.11	163619	0.353222	0.2	1000	kosambi	GCA_900291515.1	https://oup.silverchair-cdn.com/oup/backfile/Content_public/Journal/dnaresearch/23/2/10.1093_dnares_dsw001/2/dsw001_Supplementary_Data.zip?Expires=1575473004&Signature=ekD24~l3TDiy09e5hsHjgMZ1KKH4-2XvWZKjnZNm-eWjp1p3F4V-9OT5ZJOL6~rAQ1Zp9RZwvBYgM2IvdAhxVCloPoSIzP8BHbmIO434Lbu8er-MoQaGrgtHES~b~34Rns42wjT~USKD8e2tHBTMWZ4LUJCf8WEW6bQGtFhT0ExbEWNZJhMloHcNYSl4H6FIU-6kkO23OZ8brfejY47izC40X4hDXYnNzSBSJuy…	https://doi.org/10.1093/dnares/dsw001
Quercus_sp_Bodenes2016	12	#N/A	66.82	67.2715	67.2695	39.8605	297	4.44478	7.47133e-06	0.224764	3.5	134295	0.33423	0.2	1000	kosambi	GCA_900291515.1	https://oup.silverchair-cdn.com/oup/backfile/Content_public/Journal/dnaresearch/23/2/10.1093_dnares_dsw001/2/dsw001_Supplementary_Data.zip?Expires=1575473004&Signature=ekD24~l3TDiy09e5hsHjgMZ1KKH4-2XvWZKjnZNm-eWjp1p3F4V-9OT5ZJOL6~rAQ1Zp9RZwvBYgM2IvdAhxVCloPoSIzP8BHbmIO434Lbu8er-MoQaGrgtHES~b~34Rns42wjT~USKD8e2tHBTMWZ4LUJCf8WEW6bQGtFhT0ExbEWNZJhMloHcNYSl4H6FIU-6kkO23OZ8brfejY47izC40X4hDXYnNzSBSJuy…	https://doi.org/10.1093/dnares/dsw001
Raphanus_sativus_Mun2015	4	#N/A	176.072	179.056	176.304	49.7931	119	0.67586	2.4011e-06	1.46342	8.186	418549	0.382686	0.2	93	kosambi	GCA_002197605.1	https://static-content.springer.com/esm/art%3A10.1007%2Fs00122-014-2426-4/MediaObjects/122_2014_2426_MOESM5_ESM.xlsx	https://doi.org/10.1007/s00122-014-2426-4
Raphanus_sativus_Mun2015	1	#N/A	203.283	206.616	206.544	51.7453	123	0.605068	2.41885e-06	1.66625	11.236	415772	0.361058	0.2	93	kosambi	GCA_002197605.1	https://static-content.springer.com/esm/art%3A10.1007%2Fs00122-014-2426-4/MediaObjects/122_2014_2426_MOESM5_ESM.xlsx	https://doi.org/10.1007/s00122-014-2426-4
Raphanus_sativus_Mun2015	3	#N/A	126.483	130.203	129.791	27.883	69	0.545528	2.53601e-06	1.86004	7.018	398804	0.42903	0.4	93	kosambi	GCA_002197605.1	https://static-content.springer.com/esm/art%3A10.1007%2Fs00122-014-2426-4/MediaObjects/122_2014_2426_MOESM5_ESM.xlsx	https://doi.org/10.1007/s00122-014-2426-4
Raphanus_sativus_Mun2015	5	#N/A	193.89	197.768	197.768	40.5961	101	0.520914	2.50926e-06	1.9389	14.96	402107	0.262258	0.25	93	kosambi	GCA_002197605.1	https://static-content.springer.com/esm/art%3A10.1007%2Fs00122-014-2426-4/MediaObjects/122_2014_2426_MOESM5_ESM.xlsx	https://doi.org/10.1007/s00122-014-2426-4
Raphanus_sativus_Mun2015	8	#N/A	99.431	102.86	102.773	27.5494	59	0.593376	2.22396e-06	1.71433	6.071	441323	0.375537	0.45	93	kosambi	GCA_002197605.1	https://static-content.springer.com/esm/art%3A10.1007%2Fs00122-014-2426-4/MediaObjects/122_2014_2426_MOESM5_ESM.xlsx	https://doi.org/10.1007/s00122-014-2426-4
Raphanus_sativus_Mun2015	9	#N/A	261.67	266.516	266.42	35.1669	109	0.416555	3.18393e-06	2.42287	15.318	316477	0.402513	0.2	93	kosambi	GCA_002197605.1	https://static-content.springer.com/esm/art%3A10.1007%2Fs00122-014-2426-4/MediaObjects/122_2014_2426_MOESM5_ESM.xlsx	https://doi.org/10.1007/s00122-014-2426-4
Sesamum_indicum_Wang2016	1	#N/A	108.221	109.789	109.789	18.5773	139	1.28441	6.8732e-06	0.78421	7.565	146547	0.296873	0.2	430	kosambi	GCF_000512975.1	https://static-content.springer.com/esm/art%3A10.1186%2Fs12864-015-2316-4/MediaObjects/12864_2015_2316_MOESM1_ESM.xlsx	https://doi.org/10.1186/s12864-015-2316-4
Sesamum_indicum_Wang2016	2	#N/A	74.131	75.6439	75.6439	18.5006	99	1.33547	5.62131e-06	0.756439	7.171	179710	0.230073	0.2	430	kosambi	GCF_000512975.1	https://static-content.springer.com/esm/art%3A10.1186%2Fs12864-015-2316-4/MediaObjects/12864_2015_2316_MOESM1_ESM.xlsx	https://doi.org/10.1186/s12864-015-2316-4
Sesamum_indicum_Wang2016	3	#N/A	125.321	126.822	126.822	24.9285	168	1.34056	6.50796e-06	0.750425	6.977	154578	0.25901	0.2	430	kosambi	GCF_000512975.1	https://static-content.springer.com/esm/art%3A10.1186%2Fs12864-015-2316-4/MediaObjects/12864_2015_2316_MOESM1_ESM.xlsx	https://doi.org/10.1186/s12864-015-2316-4
Sesamum_indicum_Wang2016	4	#N/A	79.131	80.6826	80.6826	17.3563	103	1.30164	5.01495e-06	0.775794	4.648	201359	0.436765	0.2	430	kosambi	GCF_000512975.1	https://static-content.springer.com/esm/art%3A10.1186%2Fs12864-015-2316-4/MediaObjects/12864_2015_2316_MOESM1_ESM.xlsx	https://doi.org/10.1186/s12864-015-2316-4
Sesamum_indicum_Wang2016	5	#N/A	80.966	82.362	82.362	18.8981	117	1.44505	7.11977e-06	0.697983	6.046	141665	0.295117	0.2	430	kosambi	GCF_000512975.1	https://static-content.springer.com/esm/art%3A10.1186%2Fs12864-015-2316-4/MediaObjects/12864_2015_2316_MOESM1_ESM.xlsx	https://doi.org/10.1186/s12864-015-2316-4
Sesamum_indicum_Wang2016	6	#N/A	88.92	90.1903	90.1903	25.2897	141	1.5857	6.29663e-06	0.635143	6.228	159950	0.322883	0.2	430	kosambi	GCF_000512975.1	https://static-content.springer.com/esm/art%3A10.1186%2Fs12864-015-2316-4/MediaObjects/12864_2015_2316_MOESM1_ESM.xlsx	https://doi.org/10.1186/s12864-015-2316-4
Sesamum_indicum_Wang2016	7	#N/A	72.961	74.5471	74.5471	11.7255	93	1.27465	5.61935e-06	0.793054	5.875	179891	0.429472	0.2	430	kosambi	GCF_000512975.1	https://static-content.springer.com/esm/art%3A10.1186%2Fs12864-015-2316-4/MediaObjects/12864_2015_2316_MOESM1_ESM.xlsx	https://doi.org/10.1186/s12864-015-2316-4
Sesamum_indicum_Wang2016	8	#N/A	107.351	108.842	108.842	21.524	145	1.35071	5.93844e-06	0.745493	15.027	169564	0.375299	0.2	430	kosambi	GCF_000512975.1	https://static-content.springer.com/esm/art%3A10.1186%2Fs12864-015-2316-4/MediaObjects/12864_2015_2316_MOESM1_ESM.xlsx	https://doi.org/10.1186/s12864-015-2316-4
Sesamum_indicum_Wang2016	9	#N/A	91.436	93.0401	93.0401	12.4119	115	1.25771	5.06221e-06	0.80207	4.651	199275	0.320561	0.2	430	kosambi	GCF_000512975.1	https://static-content.springer.com/esm/art%3A10.1186%2Fs12864-015-2316-4/MediaObjects/12864_2015_2316_MOESM1_ESM.xlsx	https://doi.org/10.1186/s12864-015-2316-4
Sesamum_indicum_Wang2016	10	#N/A	69.805	71.0405	71.0405	17.246	114	1.63312	5.92361e-06	0.617743	5.988	170310	0.353813	0.2	430	kosambi	GCF_000512975.1	https://static-content.springer.com/esm/art%3A10.1186%2Fs12864-015-2316-4/MediaObjects/12864_2015_2316_MOESM1_ESM.xlsx	https://doi.org/10.1186/s12864-015-2316-4
Sesamum_indicum_Wang2016	11	#N/A	72.151	73.4871	73.4871	15.4462	109	1.51072	7.7751e-06	0.668065	6.171	129807	0.37967	0.2	430	kosambi	GCF_000512975.1	https://static-content.springer.com/esm/art%3A10.1186%2Fs12864-015-2316-4/MediaObjects/12864_2015_2316_MOESM1_ESM.xlsx	https://doi.org/10.1186/s12864-015-2316-4
Sesamum_indicum_Wang2016	12	#N/A	62.831	64.345	64.345	6.37346	84	1.33692	5.21227e-06	0.757	6.746	194166	0.337551	0.3	430	kosambi	GCF_000512975.1	https://static-content.springer.com/esm/art%3A10.1186%2Fs12864-015-2316-4/MediaObjects/12864_2015_2316_MOESM1_ESM.xlsx	https://doi.org/10.1186/s12864-015-2316-4
Sesamum_indicum_Wang2016	13	#N/A	57.761	58.99	58.99	5.05036	95	1.64471	6.28455e-06	0.614479	3.459	160813	0.308935	0.2	430	kosambi	GCF_000512975.1	https://static-content.springer.com/esm/art%3A10.1186%2Fs12864-015-2316-4/MediaObjects/12864_2015_2316_MOESM1_ESM.xlsx	https://doi.org/10.1186/s12864-015-2316-4
Setaria_italica_Bennetzen2012	1	#N/A	149.336	152.154	152.154	42.1457	107	0.716505	2.53978e-06	1.40883	16.378	394127	0.559246	0.2	48	kosambi	GCA_000263155.2	https://static-content.springer.com/esm/art%3A10.1038%2Fnbt.2196/MediaObjects/41587_2012_BFnbt2196_MOESM9_ESM.xls	https://doi.org/10.1038/nbt.2196
Setaria_italica_Bennetzen2012	2	#N/A	158.153	160.531	160.531	49.2	134	0.847281	2.72886e-06	1.18912	6.533	365952	0.366482	0.2	48	kosambi	GCA_000263155.2	https://static-content.springer.com/esm/art%3A10.1038%2Fnbt.2196/MediaObjects/41587_2012_BFnbt2196_MOESM9_ESM.xls	https://doi.org/10.1038/nbt.2196
Setaria_italica_Bennetzen2012	3	#N/A	184.879	188.122	188.122	50.652	115	0.622028	2.27956e-06	1.62175	18.981	435397	0.51407	0.2	48	kosambi	GCA_000263155.2	https://static-content.springer.com/esm/art%3A10.1038%2Fnbt.2196/MediaObjects/41587_2012_BFnbt2196_MOESM9_ESM.xls	https://doi.org/10.1038/nbt.2196
Setaria_italica_Bennetzen2012	4	#N/A	129.019	131.5	131.5	40.4079	105	0.813834	2.61056e-06	1.24057	15.738	382595	0.54635	0.2	48	kosambi	GCA_000263155.2	https://static-content.springer.com/esm/art%3A10.1038%2Fnbt.2196/MediaObjects/41587_2012_BFnbt2196_MOESM9_ESM.xls	https://doi.org/10.1038/nbt.2196
Setaria_italica_Bennetzen2012	5	#N/A	181.546	184.817	184.817	47.2526	112	0.616924	2.37595e-06	1.63555	15.648	419968	0.451136	0.2	48	kosambi	GCA_000263155.2	https://static-content.springer.com/esm/art%3A10.1038%2Fnbt.2196/MediaObjects/41587_2012_BFnbt2196_MOESM9_ESM.xls	https://doi.org/10.1038/nbt.2196
Setaria_italica_Bennetzen2012	6	#N/A	142.764	145.834	145.834	36.0145	94	0.658429	2.63354e-06	1.5351	12.821	381575	0.512281	0.2	48	kosambi	GCA_000263155.2	https://static-content.springer.com/esm/art%3A10.1038%2Fnbt.2196/MediaObjects/41587_2012_BFnbt2196_MOESM9_ESM.xls	https://doi.org/10.1038/nbt.2196
Setaria_italica_Bennetzen2012	7	#N/A	124.048	127.696	127.696	35.9643	69	0.556236	1.92461e-06	1.82424	13.011	524600	0.447823	0.3	48	kosambi	GCA_000263155.2	https://static-content.springer.com/esm/art%3A10.1038%2Fnbt.2196/MediaObjects/41587_2012_BFnbt2196_MOESM9_ESM.xls	https://doi.org/10.1038/nbt.2196
Setaria_italica_Bennetzen2012	8	#N/A	144.714	147.638	147.638	40.6891	100	0.691018	2.4839e-06	1.46176	9.37	403472	0.476047	0.2	48	kosambi	GCA_000263155.2	https://static-content.springer.com/esm/art%3A10.1038%2Fnbt.2196/MediaObjects/41587_2012_BFnbt2196_MOESM9_ESM.xls	https://doi.org/10.1038/nbt.2196
Setaria_italica_Bennetzen2012	9	#N/A	201.464	204.098	204.098	58.9703	154	0.764405	2.61527e-06	1.31676	10.253	384768	0.420057	0.2	48	kosambi	GCA_000263155.2	https://static-content.springer.com/esm/art%3A10.1038%2Fnbt.2196/MediaObjects/41587_2012_BFnbt2196_MOESM9_ESM.xls	https://doi.org/10.1038/nbt.2196
Solanum_lycopersicum_Gonda2018	1	#N/A	160.148	161.043	161.043	98.4559	359	2.24168	3.65555e-06	0.447341	2.12441	273879	0.694729	0.2	148	kosambi	GCA_000188115.3	https://dl.sciencesocieties.org/publications/tpg/supplements/12/180010_supp-tables_supplement1.zip	doi:10.3835/plantgenome2018.02.0010
Solanum_lycopersicum_Gonda2018	2	#N/A	124.987	125.906	125.906	55.9776	273	2.18422	4.95148e-06	0.459512	2.03825	187143	0.610075	0.2	148	kosambi	GCA_000188115.3	https://dl.sciencesocieties.org/publications/tpg/supplements/12/180010_supp-tables_supplement1.zip	doi:10.3835/plantgenome2018.02.0010
Solanum_lycopersicum_Gonda2018	3	#N/A	138.547	139.569	139.569	72.2901	272	1.96323	3.85192e-06	0.511243	3.33707	259775	0.709926	0.2	148	kosambi	GCA_000188115.3	https://dl.sciencesocieties.org/publications/tpg/supplements/12/180010_supp-tables_supplement1.zip	doi:10.3835/plantgenome2018.02.0010
Solanum_lycopersicum_Gonda2018	4	#N/A	107.014	107.888	107.888	66.557	246	2.29876	3.70494e-06	0.436793	2.03457	270516	0.735766	0.2	148	kosambi	GCA_000188115.3	https://dl.sciencesocieties.org/publications/tpg/supplements/12/180010_supp-tables_supplement1.zip	doi:10.3835/plantgenome2018.02.0010
Solanum_lycopersicum_Gonda2018	5	#N/A	111.171	112.235	112.235	66.7236	210	1.88898	3.19331e-06	0.53192	6.35698	314254	0.801252	0.2	148	kosambi	GCA_000188115.3	https://dl.sciencesocieties.org/publications/tpg/supplements/12/180010_supp-tables_supplement1.zip	doi:10.3835/plantgenome2018.02.0010
Solanum_lycopersicum_Gonda2018	6	#N/A	71.2109	72.0487	72.0487	49.7943	171	2.40132	3.45564e-06	0.418888	6.56066	289774	0.661881	0.2	148	kosambi	GCA_000188115.3	https://dl.sciencesocieties.org/publications/tpg/supplements/12/180010_supp-tables_supplement1.zip	doi:10.3835/plantgenome2018.02.0010
Solanum_lycopersicum_Gonda2018	7	#N/A	103.76	104.67	104.67	68.1757	229	2.20702	3.37335e-06	0.455086	1.34146	296560	0.796001	0.2	148	kosambi	GCA_000188115.3	https://dl.sciencesocieties.org/publications/tpg/supplements/12/180010_supp-tables_supplement1.zip	doi:10.3835/plantgenome2018.02.0010
Solanum_lycopersicum_Gonda2018	8	#N/A	103.833	104.74	104.74	65.9874	230	2.2151	3.50025e-06	0.453419	2.00242	286289	0.721528	0.2	148	kosambi	GCA_000188115.3	https://dl.sciencesocieties.org/publications/tpg/supplements/12/180010_supp-tables_supplement1.zip	doi:10.3835/plantgenome2018.02.0010
Solanum_lycopersicum_Gonda2018	9	#N/A	122.843	123.921	123.921	72.9063	229	1.86416	3.16514e-06	0.538786	2.58962	316380	0.774899	0.2	148	kosambi	GCA_000188115.3	https://dl.sciencesocieties.org/publications/tpg/supplements/12/180010_supp-tables_supplement1.zip	doi:10.3835/plantgenome2018.02.0010
Solanum_lycopersicum_Gonda2018	10	#N/A	103.516	104.572	104.572	65.6334	197	1.90309	3.01131e-06	0.528142	3.03221	333256	0.810958	0.25	148	kosambi	GCA_000188115.3	https://dl.sciencesocieties.org/publications/tpg/supplements/12/180010_supp-tables_supplement1.zip	doi:10.3835/plantgenome2018.02.0010
Solanum_lycopersicum_Gonda2018	11	#N/A	111.913	112.834	112.834	56.5971	244	2.18026	4.34628e-06	0.460547	2.5471	230631	0.757925	0.2	148	kosambi	GCA_000188115.3	https://dl.sciencesocieties.org/publications/tpg/supplements/12/180010_supp-tables_supplement1.zip	doi:10.3835/plantgenome2018.02.0010
Solanum_lycopersicum_Gonda2018	12	#N/A	116.33	117.449	117.449	68.1262	209	1.79661	3.1219e-06	0.559279	8.0269	321354	0.751781	0.2	148	kosambi	GCA_000188115.3	https://dl.sciencesocieties.org/publications/tpg/supplements/12/180010_supp-tables_supplement1.zip	doi:10.3835/plantgenome2018.02.0010
Solanum_tuberosum_Endelman2016	1	#N/A	99.6	100.433	100.433	88.664	240	2.40964	2.71274e-06	0.416736	4.6	369123	0.564617	0.2	109	kosambi	PGSC_DM_v4.03	https://static-content.springer.com/esm/art%3A10.1007%2Fs00122-016-2673-7/MediaObjects/122_2016_2673_MOESM3_ESM.xlsx	https://doi.org/10.1007/s00122-016-2673-7
Solanum_tuberosum_Endelman2016	2	#N/A	71.3	71.8506	71.8506	48.6147	260	3.64656	5.35366e-06	0.27529	6.4	179554	0.478606	0.2	109	kosambi	PGSC_DM_v4.03	https://static-content.springer.com/esm/art%3A10.1007%2Fs00122-016-2673-7/MediaObjects/122_2016_2673_MOESM3_ESM.xlsx	https://doi.org/10.1007/s00122-016-2673-7
Solanum_tuberosum_Endelman2016	3	#N/A	82.5	83.25	83.25	62.2903	221	2.67879	3.57173e-06	0.375	5.9	279344	0.575656	0.2	109	kosambi	PGSC_DM_v4.03	https://static-content.springer.com/esm/art%3A10.1007%2Fs00122-016-2673-7/MediaObjects/122_2016_2673_MOESM3_ESM.xlsx	https://doi.org/10.1007/s00122-016-2673-7
Solanum_tuberosum_Endelman2016	4	#N/A	85.5	86.355	86.355	72.2086	201	2.35088	2.79336e-06	0.4275	3.6	359693	0.539258	0.25	109	kosambi	PGSC_DM_v4.03	https://static-content.springer.com/esm/art%3A10.1007%2Fs00122-016-2673-7/MediaObjects/122_2016_2673_MOESM3_ESM.xlsx	https://doi.org/10.1007/s00122-016-2673-7
Solanum_tuberosum_Endelman2016	5	#N/A	65.1	65.8843	65.8843	52.0702	167	2.56528	3.21275e-06	0.392169	4.9	312742	0.567717	0.2	109	kosambi	PGSC_DM_v4.03	https://static-content.springer.com/esm/art%3A10.1007%2Fs00122-016-2673-7/MediaObjects/122_2016_2673_MOESM3_ESM.xlsx	https://doi.org/10.1007/s00122-016-2673-7
Solanum_tuberosum_Endelman2016	6	#N/A	76.7	77.6528	77.6528	59.5321	162	2.11213	2.73357e-06	0.476398	11.9	367696	0.476504	0.2	109	kosambi	PGSC_DM_v4.03	https://static-content.springer.com/esm/art%3A10.1007%2Fs00122-016-2673-7/MediaObjects/122_2016_2673_MOESM3_ESM.xlsx	https://doi.org/10.1007/s00122-016-2673-7
Solanum_tuberosum_Endelman2016	7	#N/A	64.6	65.1361	65.1361	56.7608	242	3.74613	4.27349e-06	0.26805	4.2	232632	0.596565	0.2	109	kosambi	PGSC_DM_v4.03	https://static-content.springer.com/esm/art%3A10.1007%2Fs00122-016-2673-7/MediaObjects/122_2016_2673_MOESM3_ESM.xlsx	https://doi.org/10.1007/s00122-016-2673-7
Solanum_tuberosum_Endelman2016	8	#N/A	68.9	69.7012	69.7012	56.9385	173	2.51089	3.04635e-06	0.400581	8.2	329346	0.574517	0.2	109	kosambi	PGSC_DM_v4.03	https://static-content.springer.com/esm/art%3A10.1007%2Fs00122-016-2673-7/MediaObjects/122_2016_2673_MOESM3_ESM.xlsx	https://doi.org/10.1007/s00122-016-2673-7
Solanum_tuberosum_Endelman2016	9	#N/A	79.6	80.5045	80.5045	61.5408	177	2.22362	2.87963e-06	0.452273	4.1	349128	0.623063	0.2	109	kosambi	PGSC_DM_v4.03	https://static-content.springer.com/esm/art%3A10.1007%2Fs00122-016-2673-7/MediaObjects/122_2016_2673_MOESM3_ESM.xlsx	https://doi.org/10.1007/s00122-016-2673-7
Solanum_tuberosum_Endelman2016	10	#N/A	60.3	61.2	61.2	59.7562	135	2.23881	2.26476e-06	0.45	6.7	442313	0.646031	0.2	109	kosambi	PGSC_DM_v4.03	https://static-content.springer.com/esm/art%3A10.1007%2Fs00122-016-2673-7/MediaObjects/122_2016_2673_MOESM3_ESM.xlsx	https://doi.org/10.1007/s00122-016-2673-7
Solanum_tuberosum_Endelman2016	11	#N/A	62.9	63.6189	63.6189	45.4757	176	2.79809	3.89309e-06	0.359429	5.2	255837	0.579603	0.2	109	kosambi	PGSC_DM_v4.03	https://static-content.springer.com/esm/art%3A10.1007%2Fs00122-016-2673-7/MediaObjects/122_2016_2673_MOESM3_ESM.xlsx	https://doi.org/10.1007/s00122-016-2673-7
Solanum_tuberosum_Endelman2016	12	#N/A	66.1	67.6372	67.6372	61.1656	87	1.31619	1.42505e-06	0.768605	6.8	707064	0.610568	0.3	109	kosambi	PGSC_DM_v4.03	https://static-content.springer.com/esm/art%3A10.1007%2Fs00122-016-2673-7/MediaObjects/122_2016_2673_MOESM3_ESM.xlsx	https://doi.org/10.1007/s00122-016-2673-7
Sorghum_bicolor_Zou2012	1	#N/A	224.08	224.975	224.975	80.8844	502	2.24027	6.80678e-06	0.447265	2.49	147106	0.286843	0.2	244	#N/A	GCA_000003195.3	https://oup.silverchair-cdn.com/oup/backfile/Content_public/Journal/jxb/63/15/10.1093_jxb_ers205/2/ers205_Supplementary_Data.zip?Expires=1578717237&Signature=W~SGMkEDh9q2cqAIfgIV8jUi9p9uI8LkX0xvIIdolZr05j1WOSJ4uKFcNJ3hiNRQ7aOG4Vq2vfN~I8lAGnzQF8SDmucIqEYTuajn0eGo6SBebmughAVxh0ZNDED68TLxVWTikURqHd6c1YyOsS06DyeJfj2t9bPCznpGnYaUvL8PHrWtaeYvRnzvIw-AQtgEhyfh4tbpU8vaJFgfciQAA2zgKaN9zLMJuUEOuz2rXBWy9CPzy…	https://doi.org/10.1093/jxb/ers205
Sorghum_bicolor_Zou2012	2	#N/A	191.69	192.607	192.607	77.7425	419	2.18582	5.38215e-06	0.458589	3.25	186005	0.49405	0.2	244	#N/A	GCA_000003195.3	https://oup.silverchair-cdn.com/oup/backfile/Content_public/Journal/jxb/63/15/10.1093_jxb_ers205/2/ers205_Supplementary_Data.zip?Expires=1578717237&Signature=W~SGMkEDh9q2cqAIfgIV8jUi9p9uI8LkX0xvIIdolZr05j1WOSJ4uKFcNJ3hiNRQ7aOG4Vq2vfN~I8lAGnzQF8SDmucIqEYTuajn0eGo6SBebmughAVxh0ZNDED68TLxVWTikURqHd6c1YyOsS06DyeJfj2t9bPCznpGnYaUvL8PHrWtaeYvRnzvIw-AQtgEhyfh4tbpU8vaJFgfciQAA2zgKaN9zLMJuUEOuz2rXBWy9CPzy…	https://doi.org/10.1093/jxb/ers205
Sorghum_bicolor_Zou2012	3	#N/A	167.55	168.505	168.505	74.3863	352	2.10087	4.73436e-06	0.47735	3.08	211681	0.523144	0.2	244	#N/A	GCA_000003195.3	https://oup.silverchair-cdn.com/oup/backfile/Content_public/Journal/jxb/63/15/10.1093_jxb_ers205/2/ers205_Supplementary_Data.zip?Expires=1578717237&Signature=W~SGMkEDh9q2cqAIfgIV8jUi9p9uI8LkX0xvIIdolZr05j1WOSJ4uKFcNJ3hiNRQ7aOG4Vq2vfN~I8lAGnzQF8SDmucIqEYTuajn0eGo6SBebmughAVxh0ZNDED68TLxVWTikURqHd6c1YyOsS06DyeJfj2t9bPCznpGnYaUvL8PHrWtaeYvRnzvIw-AQtgEhyfh4tbpU8vaJFgfciQAA2zgKaN9zLMJuUEOuz2rXBWy9CPzy…	https://doi.org/10.1093/jxb/ers205
Sorghum_bicolor_Zou2012	4	#N/A	149.53	150.372	150.372	68.6582	356	2.38079	5.243e-06	0.421211	2.4	191127	0.53133	0.2	244	#N/A	GCA_000003195.3	https://oup.silverchair-cdn.com/oup/backfile/Content_public/Journal/jxb/63/15/10.1093_jxb_ers205/2/ers205_Supplementary_Data.zip?Expires=1578717237&Signature=W~SGMkEDh9q2cqAIfgIV8jUi9p9uI8LkX0xvIIdolZr05j1WOSJ4uKFcNJ3hiNRQ7aOG4Vq2vfN~I8lAGnzQF8SDmucIqEYTuajn0eGo6SBebmughAVxh0ZNDED68TLxVWTikURqHd6c1YyOsS06DyeJfj2t9bPCznpGnYaUvL8PHrWtaeYvRnzvIw-AQtgEhyfh4tbpU8vaJFgfciQAA2zgKaN9zLMJuUEOuz2rXBWy9CPzy…	https://doi.org/10.1093/jxb/ers205
Sorghum_bicolor_Zou2012	5	#N/A	146.4	147.354	147.354	71.8547	308	2.10383	4.93986e-06	0.476873	2.32	202932	0.517839	0.2	244	#N/A	GCA_000003195.3	https://oup.silverchair-cdn.com/oup/backfile/Content_public/Journal/jxb/63/15/10.1093_jxb_ers205/2/ers205_Supplementary_Data.zip?Expires=1578717237&Signature=W~SGMkEDh9q2cqAIfgIV8jUi9p9uI8LkX0xvIIdolZr05j1WOSJ4uKFcNJ3hiNRQ7aOG4Vq2vfN~I8lAGnzQF8SDmucIqEYTuajn0eGo6SBebmughAVxh0ZNDED68TLxVWTikURqHd6c1YyOsS06DyeJfj2t9bPCznpGnYaUvL8PHrWtaeYvRnzvIw-AQtgEhyfh4tbpU8vaJFgfciQAA2zgKaN9zLMJuUEOuz2rXBWy9CPzy…	https://doi.org/10.1093/jxb/ers205
Sorghum_bicolor_Zou2012	6	#N/A	154.85	155.886	155.886	61.2771	300	1.93736	4.83092e-06	0.517893	3.84	207525	0.575259	0.2	244	#N/A	GCA_000003195.3	https://oup.silverchair-cdn.com/oup/backfile/Content_public/Journal/jxb/63/15/10.1093_jxb_ers205/2/ers205_Supplementary_Data.zip?Expires=1578717237&Signature=W~SGMkEDh9q2cqAIfgIV8jUi9p9uI8LkX0xvIIdolZr05j1WOSJ4uKFcNJ3hiNRQ7aOG4Vq2vfN~I8lAGnzQF8SDmucIqEYTuajn0eGo6SBebmughAVxh0ZNDED68TLxVWTikURqHd6c1YyOsS06DyeJfj2t9bPCznpGnYaUvL8PHrWtaeYvRnzvIw-AQtgEhyfh4tbpU8vaJFgfciQAA2zgKaN9zLMJuUEOuz2rXBWy9CPzy…	https://doi.org/10.1093/jxb/ers205
Sorghum_bicolor_Zou2012	7	#N/A	136.43	137.46	137.46	65.5054	266	1.94972	4.14008e-06	0.51483	2.13	242264	0.631042	0.2	244	#N/A	GCA_000003195.3	https://oup.silverchair-cdn.com/oup/backfile/Content_public/Journal/jxb/63/15/10.1093_jxb_ers205/2/ers205_Supplementary_Data.zip?Expires=1578717237&Signature=W~SGMkEDh9q2cqAIfgIV8jUi9p9uI8LkX0xvIIdolZr05j1WOSJ4uKFcNJ3hiNRQ7aOG4Vq2vfN~I8lAGnzQF8SDmucIqEYTuajn0eGo6SBebmughAVxh0ZNDED68TLxVWTikURqHd6c1YyOsS06DyeJfj2t9bPCznpGnYaUvL8PHrWtaeYvRnzvIw-AQtgEhyfh4tbpU8vaJFgfciQAA2zgKaN9zLMJuUEOuz2rXBWy9CPzy…	https://doi.org/10.1093/jxb/ers205
Sorghum_bicolor_Zou2012	8	#N/A	136.36	137.281	137.281	62.6865	297	2.17806	5.35618e-06	0.460676	2.05	187162	0.553102	0.2	244	#N/A	GCA_000003195.3	https://oup.silverchair-cdn.com/oup/backfile/Content_public/Journal/jxb/63/15/10.1093_jxb_ers205/2/ers205_Supplementary_Data.zip?Expires=1578717237&Signature=W~SGMkEDh9q2cqAIfgIV8jUi9p9uI8LkX0xvIIdolZr05j1WOSJ4uKFcNJ3hiNRQ7aOG4Vq2vfN~I8lAGnzQF8SDmucIqEYTuajn0eGo6SBebmughAVxh0ZNDED68TLxVWTikURqHd6c1YyOsS06DyeJfj2t9bPCznpGnYaUvL8PHrWtaeYvRnzvIw-AQtgEhyfh4tbpU8vaJFgfciQAA2zgKaN9zLMJuUEOuz2rXBWy9CPzy…	https://doi.org/10.1093/jxb/ers205
Sorghum_bicolor_Zou2012	9	#N/A	128.98	129.976	129.976	59.4164	260	2.01582	4.36608e-06	0.497992	3.33	229730	0.60551	0.2	244	#N/A	GCA_000003195.3	https://oup.silverchair-cdn.com/oup/backfile/Content_public/Journal/jxb/63/15/10.1093_jxb_ers205/2/ers205_Supplementary_Data.zip?Expires=1578717237&Signature=W~SGMkEDh9q2cqAIfgIV8jUi9p9uI8LkX0xvIIdolZr05j1WOSJ4uKFcNJ3hiNRQ7aOG4Vq2vfN~I8lAGnzQF8SDmucIqEYTuajn0eGo6SBebmughAVxh0ZNDED68TLxVWTikURqHd6c1YyOsS06DyeJfj2t9bPCznpGnYaUvL8PHrWtaeYvRnzvIw-AQtgEhyfh4tbpU8vaJFgfciQAA2zgKaN9zLMJuUEOuz2rXBWy9CPzy…	https://doi.org/10.1093/jxb/ers205
Sorghum_bicolor_Zou2012	10	#N/A	155.49	156.361	156.361	61.2337	358	2.3024	5.87367e-06	0.435546	3.95	170588	0.480206	0.2	244	#N/A	GCA_000003195.3	https://oup.silverchair-cdn.com/oup/backfile/Content_public/Journal/jxb/63/15/10.1093_jxb_ers205/2/ers205_Supplementary_Data.zip?Expires=1578717237&Signature=W~SGMkEDh9q2cqAIfgIV8jUi9p9uI8LkX0xvIIdolZr05j1WOSJ4uKFcNJ3hiNRQ7aOG4Vq2vfN~I8lAGnzQF8SDmucIqEYTuajn0eGo6SBebmughAVxh0ZNDED68TLxVWTikURqHd6c1YyOsS06DyeJfj2t9bPCznpGnYaUvL8PHrWtaeYvRnzvIw-AQtgEhyfh4tbpU8vaJFgfciQAA2zgKaN9zLMJuUEOuz2rXBWy9CPzy…	https://doi.org/10.1093/jxb/ers205
Theobroma_cacao_Royaert2016	1	#N/A	113.09	113.566	113.566	38.9889	476	4.20904	1.22355e-05	0.238084	2.925	81661.3	0.345977	0.2	#N/A	haldane	GCA_000403535.1	https://static-content.springer.com/esm/art%3A10.1186%2Fs12864-016-2415-x/MediaObjects/12864_2016_2415_MOESM5_ESM.xls	https://doi.org/10.1186/s12864-016-2415-x
Theobroma_cacao_Royaert2016	2	#N/A	106.039	106.499	106.499	42.4364	462	4.35689	1.09022e-05	0.23002	2.474	91547.1	0.493362	0.2	#N/A	haldane	GCA_000403535.1	https://static-content.springer.com/esm/art%3A10.1186%2Fs12864-016-2415-x/MediaObjects/12864_2016_2415_MOESM5_ESM.xls	https://doi.org/10.1186/s12864-016-2415-x
Theobroma_cacao_Royaert2016	3	#N/A	85.034	85.5091	85.5091	34.3978	359	4.22184	1.04819e-05	0.237525	1.776	95635.4	0.412995	0.2	#N/A	haldane	GCA_000403535.1	https://static-content.springer.com/esm/art%3A10.1186%2Fs12864-016-2415-x/MediaObjects/12864_2016_2415_MOESM5_ESM.xls	https://doi.org/10.1186/s12864-016-2415-x
Theobroma_cacao_Royaert2016	4	#N/A	80.103	80.4782	80.2427	33.4925	428	5.34312	1.28076e-05	0.187595	1.889	78003.4	0.4139	0.2	#N/A	haldane	GCA_000403535.1	https://static-content.springer.com/esm/art%3A10.1186%2Fs12864-016-2415-x/MediaObjects/12864_2016_2415_MOESM5_ESM.xls	https://doi.org/10.1186/s12864-016-2415-x
Theobroma_cacao_Royaert2016	5	#N/A	104.457	104.994	104.994	40.4429	390	3.73359	9.64496e-06	0.268527	2.458	103468	0.428674	0.2	#N/A	haldane	GCA_000403535.1	https://static-content.springer.com/esm/art%3A10.1186%2Fs12864-016-2415-x/MediaObjects/12864_2016_2415_MOESM5_ESM.xls	https://doi.org/10.1186/s12864-016-2415-x
Theobroma_cacao_Royaert2016	6	#N/A	73.699	74.2217	74.2217	27.291	283	3.83994	1.04063e-05	0.261344	2.171	95351.9	0.450296	0.2	#N/A	haldane	GCA_000403535.1	https://static-content.springer.com/esm/art%3A10.1186%2Fs12864-016-2415-x/MediaObjects/12864_2016_2415_MOESM5_ESM.xls	https://doi.org/10.1186/s12864-016-2415-x
Theobroma_cacao_Royaert2016	7	#N/A	56.532	57.2614	57.2614	24.3795	156	2.7595	6.49126e-06	0.364723	2.651	154627	0.488591	0.2	#N/A	haldane	GCA_000403535.1	https://static-content.springer.com/esm/art%3A10.1186%2Fs12864-016-2415-x/MediaObjects/12864_2016_2415_MOESM5_ESM.xls	https://doi.org/10.1186/s12864-016-2415-x
Theobroma_cacao_Royaert2016	8	#N/A	58.782	59.2064	59.2064	21.5432	278	4.72934	1.29516e-05	0.212209	1.777	77197.1	0.508223	0.2	#N/A	haldane	GCA_000403535.1	https://static-content.springer.com/esm/art%3A10.1186%2Fs12864-016-2415-x/MediaObjects/12864_2016_2415_MOESM5_ESM.xls	https://doi.org/10.1186/s12864-016-2415-x
Theobroma_cacao_Royaert2016	9	#N/A	113.998	114.441	114.441	42.0352	516	4.5264	1.22897e-05	0.221355	2.234	81262.4	0.461144	0.2	#N/A	haldane	GCA_000403535.1	https://static-content.springer.com/esm/art%3A10.1186%2Fs12864-016-2415-x/MediaObjects/12864_2016_2415_MOESM5_ESM.xls	https://doi.org/10.1186/s12864-016-2415-x
Theobroma_cacao_Royaert2016	10	#N/A	61.05	61.79	61.79	25.4488	166	2.71908	6.55611e-06	0.37	2.971	152778	0.432859	0.2	#N/A	haldane	GCA_000403535.1	https://static-content.springer.com/esm/art%3A10.1186%2Fs12864-016-2415-x/MediaObjects/12864_2016_2415_MOESM5_ESM.xls	https://doi.org/10.1186/s12864-016-2415-x
Triticum_aestivum_GutierrezGonzalez2019	1A	#N/A	126.175	126.28	126.28	594.102	2401	19.0291	4.05229e-06	0.0525729	29.2909	246399	0.72521	0.2	998	kosambi	GCA_900519105.1	https://static-content.springer.com/esm/art%3A10.1038%2Fs41598-018-38111-3/MediaObjects/41598_2018_38111_MOESM7_ESM.xlsx	https://doi.org/10.1038/s41598-018-38111-3
Triticum_aestivum_GutierrezGonzalez2019	2A	#N/A	106.198	106.328	106.328	780.799	1640	15.4428	2.10062e-06	0.0647944	7.26862	475564	0.742634	0.2	998	kosambi	GCA_900519105.1	https://static-content.springer.com/esm/art%3A10.1038%2Fs41598-018-38111-3/MediaObjects/41598_2018_38111_MOESM7_ESM.xlsx	https://doi.org/10.1038/s41598-018-38111-3
Triticum_aestivum_GutierrezGonzalez2019	3A	#N/A	160.129	160.29	160.29	750.844	1995	12.4587	2.6572e-06	0.0803056	13.4503	376072	0.702552	0.2	998	kosambi	GCA_900519105.1	https://static-content.springer.com/esm/art%3A10.1038%2Fs41598-018-38111-3/MediaObjects/41598_2018_38111_MOESM7_ESM.xlsx	https://doi.org/10.1038/s41598-018-38111-3
Triticum_aestivum_GutierrezGonzalez2019	4A	#N/A	130.893	131.038	131.038	744.588	1816	13.8739	2.44145e-06	0.0721176	17.5075	408397	0.757715	0.2	998	kosambi	GCA_900519105.1	https://static-content.springer.com/esm/art%3A10.1038%2Fs41598-018-38111-3/MediaObjects/41598_2018_38111_MOESM7_ESM.xlsx	https://doi.org/10.1038/s41598-018-38111-3
Triticum_aestivum_GutierrezGonzalez2019	6A	#N/A	107.501	107.63	107.63	618.079	1679	15.6184	2.71754e-06	0.0640652	16.8353	367630	0.730317	0.2	998	kosambi	GCA_900519105.1	https://static-content.springer.com/esm/art%3A10.1038%2Fs41598-018-38111-3/MediaObjects/41598_2018_38111_MOESM7_ESM.xlsx	https://doi.org/10.1038/s41598-018-38111-3
Triticum_aestivum_GutierrezGonzalez2019	7A	#N/A	149.514	149.614	149.614	736.706	2995	20.0315	4.06705e-06	0.049938	8.81266	245869	0.674391	0.2	998	kosambi	GCA_900519105.1	https://static-content.springer.com/esm/art%3A10.1038%2Fs41598-018-38111-3/MediaObjects/41598_2018_38111_MOESM7_ESM.xlsx	https://doi.org/10.1038/s41598-018-38111-3
Triticum_aestivum_GutierrezGonzalez2019	1B	#N/A	123.6	123.674	123.674	689.852	3351	27.1117	4.87393e-06	0.0368955	13.7777	204169	0.665757	0.2	998	kosambi	GCA_900519105.1	https://static-content.springer.com/esm/art%3A10.1038%2Fs41598-018-38111-3/MediaObjects/41598_2018_38111_MOESM7_ESM.xlsx	https://doi.org/10.1038/s41598-018-38111-3
Triticum_aestivum_GutierrezGonzalez2019	2B	#N/A	143.791	143.883	143.883	801.257	3118	21.6843	3.8937e-06	0.0461311	22.323	256745	0.607618	0.2	998	kosambi	GCA_900519105.1	https://static-content.springer.com/esm/art%3A10.1038%2Fs41598-018-38111-3/MediaObjects/41598_2018_38111_MOESM7_ESM.xlsx	https://doi.org/10.1038/s41598-018-38111-3
Triticum_aestivum_GutierrezGonzalez2019	3B	#N/A	138.275	138.355	138.355	830.83	3426	24.7768	4.13013e-06	0.0403722	6.60852	241803	0.679854	0.2	998	kosambi	GCA_900519105.1	https://static-content.springer.com/esm/art%3A10.1038%2Fs41598-018-38111-3/MediaObjects/41598_2018_38111_MOESM7_ESM.xlsx	https://doi.org/10.1038/s41598-018-38111-3
Triticum_aestivum_GutierrezGonzalez2019	4B	#N/A	88.7947	88.8536	88.8536	673.617	3020	34.011	4.49608e-06	0.029412	12.4973	221907	0.752911	0.2	998	kosambi	GCA_900519105.1	https://static-content.springer.com/esm/art%3A10.1038%2Fs41598-018-38111-3/MediaObjects/41598_2018_38111_MOESM7_ESM.xlsx	https://doi.org/10.1038/s41598-018-38111-3
Triticum_aestivum_GutierrezGonzalez2019	5B	#N/A	162.055	162.194	162.194	713.15	2335	14.4087	3.2851e-06	0.0694323	14.313	301592	0.577532	0.2	998	kosambi	GCA_900519105.1	https://static-content.springer.com/esm/art%3A10.1038%2Fs41598-018-38111-3/MediaObjects/41598_2018_38111_MOESM7_ESM.xlsx	https://doi.org/10.1038/s41598-018-38111-3
Triticum_aestivum_GutierrezGonzalez2019	6B	#N/A	109.503	109.601	109.601	720.988	2241	20.4652	3.11367e-06	0.0488853	7.61324	320803	0.693425	0.2	998	kosambi	GCA_900519105.1	https://static-content.springer.com/esm/art%3A10.1038%2Fs41598-018-38111-3/MediaObjects/41598_2018_38111_MOESM7_ESM.xlsx	https://doi.org/10.1038/s41598-018-38111-3
Triticum_aestivum_GutierrezGonzalez2019	7B	#N/A	124.364	124.434	124.434	750.62	3547	28.5211	4.72578e-06	0.0350716	14.5385	211275	0.607327	0.2	998	kosambi	GCA_900519105.1	https://static-content.springer.com/esm/art%3A10.1038%2Fs41598-018-38111-3/MediaObjects/41598_2018_38111_MOESM7_ESM.xlsx	https://doi.org/10.1038/s41598-018-38111-3
Triticum_aestivum_GutierrezGonzalez2019	1D	#N/A	131.679	131.945	131.945	495.453	990	7.51829	2.0115e-06	0.133144	14.3279	497335	0.637761	0.2	998	kosambi	GCA_900519105.1	https://static-content.springer.com/esm/art%3A10.1038%2Fs41598-018-38111-3/MediaObjects/41598_2018_38111_MOESM7_ESM.xlsx	https://doi.org/10.1038/s41598-018-38111-3
Triticum_aestivum_GutierrezGonzalez2019	2D	#N/A	127.711	127.853	127.853	651.853	1800	14.0943	2.76468e-06	0.07099	6.57916	361700	0.61817	0.2	998	kosambi	GCA_900519105.1	https://static-content.springer.com/esm/art%3A10.1038%2Fs41598-018-38111-3/MediaObjects/41598_2018_38111_MOESM7_ESM.xlsx	https://doi.org/10.1038/s41598-018-38111-3
Triticum_aestivum_GutierrezGonzalez2019	3D	#N/A	152.555	152.679	152.679	615.552	2453	16.0795	3.99062e-06	0.0622165	8.55012	250557	0.601155	0.2	998	kosambi	GCA_900519105.1	https://static-content.springer.com/esm/art%3A10.1038%2Fs41598-018-38111-3/MediaObjects/41598_2018_38111_MOESM7_ESM.xlsx	https://doi.org/10.1038/s41598-018-38111-3
Triticum_aestivum_GutierrezGonzalez2019	4D	#N/A	116.806	117.107	117.107	509.857	778	6.66062	1.52609e-06	0.150329	21.6475	655498	0.772934	0.2	998	kosambi	GCA_900519105.1	https://static-content.springer.com/esm/art%3A10.1038%2Fs41598-018-38111-3/MediaObjects/41598_2018_38111_MOESM7_ESM.xlsx	https://doi.org/10.1038/s41598-018-38111-3
Triticum_aestivum_GutierrezGonzalez2019	5D	#N/A	186.184	186.418	186.418	566.081	1589	8.53457	2.80714e-06	0.117244	15.6402	355872	0.518234	0.2	998	kosambi	GCA_900519105.1	https://static-content.springer.com/esm/art%3A10.1038%2Fs41598-018-38111-3/MediaObjects/41598_2018_38111_MOESM7_ESM.xlsx	https://doi.org/10.1038/s41598-018-38111-3
Triticum_aestivum_GutierrezGonzalez2019	6D	#N/A	147.397	147.606	147.606	473.593	1410	9.56602	2.97916e-06	0.104611	9.38941	335415	0.636531	0.2	998	kosambi	GCA_900519105.1	https://static-content.springer.com/esm/art%3A10.1038%2Fs41598-018-38111-3/MediaObjects/41598_2018_38111_MOESM7_ESM.xlsx	https://doi.org/10.1038/s41598-018-38111-3
Triticum_aestivum_GutierrezGonzalez2019	7D	#N/A	194.013	194.169	194.169	638.686	2478	12.7724	3.88586e-06	0.0783257	10.7464	256842	0.571407	0.2	998	kosambi	GCA_900519105.1	https://static-content.springer.com/esm/art%3A10.1038%2Fs41598-018-38111-3/MediaObjects/41598_2018_38111_MOESM7_ESM.xlsx	https://doi.org/10.1038/s41598-018-38111-3
Triticum_dicoccoides_Jorgensen2017	1A	#N/A	112.76	113.118	113.118	502.33	631	5.59596	1.26113e-06	0.178984	6.98	794166	0.692923	0.2	445	kosambi	GCA_002575655.1	https://www.frontiersin.org/articles/file/downloadfile/255603_supplementary-materials_tables_1_xlsx/octet-stream/Table%201.XLSX/1/255603	https://doi.org/10.3389/fpls.2017.01798
Triticum_dicoccoides_Jorgensen2017	1B	#N/A	116.27	116.555	116.555	502.33	816	7.01815	1.62518e-06	0.142515	4.78	616041	0.709368	0.2	445	kosambi	GCA_002575655.1	https://www.frontiersin.org/articles/file/downloadfile/255603_supplementary-materials_tables_1_xlsx/octet-stream/Table%201.XLSX/1/255603	https://doi.org/10.3389/fpls.2017.01798
Triticum_dicoccoides_Jorgensen2017	2A	#N/A	124.8	125.167	125.167	651.661	682	5.46474	1.0473e-06	0.18326	8.12	956237	0.682057	0.2	445	kosambi	GCA_002575655.1	https://www.frontiersin.org/articles/file/downloadfile/255603_supplementary-materials_tables_1_xlsx/octet-stream/Table%201.XLSX/1/255603	https://doi.org/10.3389/fpls.2017.01798
Triticum_dicoccoides_Jorgensen2017	2B	#N/A	122.86	123.06	123.054	651.661	1231	10.0195	1.89432e-06	0.0970813	7.18	528289	0.655361	0.2	445	kosambi	GCA_002575655.1	https://www.frontiersin.org/articles/file/downloadfile/255603_supplementary-materials_tables_1_xlsx/octet-stream/Table%201.XLSX/1/255603	https://doi.org/10.3389/fpls.2017.01798
Triticum_dicoccoides_Jorgensen2017	3A	#N/A	133.83	134.229	134.229	627.183	671	5.01382	1.07003e-06	0.199746	14.09	934250	0.644468	0.2	445	kosambi	GCA_002575655.1	https://www.frontiersin.org/articles/file/downloadfile/255603_supplementary-materials_tables_1_xlsx/octet-stream/Table%201.XLSX/1/255603	https://doi.org/10.3389/fpls.2017.01798
Triticum_dicoccoides_Jorgensen2017	4B	#N/A	108.03	108.552	108.552	526.019	415	3.84153	7.89961e-07	0.260942	7.54	1.26894e+06	0.802609	0.2	445	kosambi	GCA_002575655.1	https://www.frontiersin.org/articles/file/downloadfile/255603_supplementary-materials_tables_1_xlsx/octet-stream/Table%201.XLSX/1/255603	https://doi.org/10.3389/fpls.2017.01798
Triticum_dicoccoides_Jorgensen2017	5B	#N/A	138.68	138.978	138.977	577.376	932	6.72051	1.61711e-06	0.148303	10.19	592503	0.593525	0.2	445	kosambi	GCA_002575655.1	https://www.frontiersin.org/articles/file/downloadfile/255603_supplementary-materials_tables_1_xlsx/octet-stream/Table%201.XLSX/1/255603	https://doi.org/10.3389/fpls.2017.01798
Triticum_dicoccoides_Jorgensen2017	6A	#N/A	101.55	101.925	101.925	496.02	542	5.33727	1.09872e-06	0.187708	4.25	911801	0.738263	0.2	445	kosambi	GCA_002575655.1	https://www.frontiersin.org/articles/file/downloadfile/255603_supplementary-materials_tables_1_xlsx/octet-stream/Table%201.XLSX/1/255603	https://doi.org/10.3389/fpls.2017.01798
Triticum_dicoccoides_Jorgensen2017	7A	#N/A	135.1	135.496	135.496	644.716	684	5.06292	1.06181e-06	0.197804	6.44	940112	0.633335	0.2	445	kosambi	GCA_002575655.1	https://www.frontiersin.org/articles/file/downloadfile/255603_supplementary-materials_tables_1_xlsx/octet-stream/Table%201.XLSX/1/255603	https://doi.org/10.3389/fpls.2017.01798
Triticum_dicoccoides_Jorgensen2017	7B	#N/A	117.38	117.723	117.703	644.716	686	5.84427	1.06455e-06	0.161504	9.07	855049	0.717299	0.2	445	kosambi	GCA_002575655.1	https://www.frontiersin.org/articles/file/downloadfile/255603_supplementary-materials_tables_1_xlsx/octet-stream/Table%201.XLSX/1/255603	https://doi.org/10.3389/fpls.2017.01798
Triticum_urartu_Ling2018	1	#N/A	194.576	194.687	194.687	584.212	3513	18.0546	6.11414e-06	0.0554032	4.009	163602	0.586873	0.2	475	kosambi	GCA_003073215.1	https://static-content.springer.com/esm/art%3A10.1038%2Fs41586-018-0108-0/MediaObjects/41586_2018_108_MOESM3_ESM.xlsx	https://doi.org/10.1038/s41586-018-0108-0
Triticum_urartu_Ling2018	2	#N/A	198.601	198.691	198.691	753.719	4398	22.1449	5.90391e-06	0.0451674	5.721	169418	0.517206	0.2	475	kosambi	GCA_003073215.1	https://static-content.springer.com/esm/art%3A10.1038%2Fs41586-018-0108-0/MediaObjects/41586_2018_108_MOESM3_ESM.xlsx	https://doi.org/10.1038/s41586-018-0108-0
Triticum_urartu_Ling2018	3	#N/A	232.144	232.246	232.246	747.047	4534	19.531	6.14099e-06	0.051212	4.222	162876	0.517697	0.2	475	kosambi	GCA_003073215.1	https://static-content.springer.com/esm/art%3A10.1038%2Fs41586-018-0108-0/MediaObjects/41586_2018_108_MOESM3_ESM.xlsx	https://doi.org/10.1038/s41586-018-0108-0
Triticum_urartu_Ling2018	4	#N/A	172.686	172.781	172.781	619.584	3635	21.0498	5.97357e-06	0.0475195	9.731	167450	0.644913	0.2	475	kosambi	GCA_003073215.1	https://static-content.springer.com/esm/art%3A10.1038%2Fs41586-018-0108-0/MediaObjects/41586_2018_108_MOESM3_ESM.xlsx	https://doi.org/10.1038/s41586-018-0108-0
Triticum_urartu_Ling2018	5	#N/A	225.824	225.943	225.943	661.481	3802	16.8361	5.82633e-06	0.0594117	4.868	171680	0.496801	0.2	475	kosambi	GCA_003073215.1	https://static-content.springer.com/esm/art%3A10.1038%2Fs41586-018-0108-0/MediaObjects/41586_2018_108_MOESM3_ESM.xlsx	https://doi.org/10.1038/s41586-018-0108-0
Triticum_urartu_Ling2018	6	#N/A	181.096	181.206	181.206	575.865	3286	18.1451	5.71362e-06	0.0551282	5.277	175074	0.594808	0.2	475	kosambi	GCA_003073215.1	https://static-content.springer.com/esm/art%3A10.1038%2Fs41586-018-0108-0/MediaObjects/41586_2018_108_MOESM3_ESM.xlsx	https://doi.org/10.1038/s41586-018-0108-0
Triticum_urartu_Ling2018	7	#N/A	239.782	239.891	239.891	719.69	4404	18.3667	6.16867e-06	0.0544588	7.407	162146	0.463402	0.2	475	kosambi	GCA_003073215.1	https://static-content.springer.com/esm/art%3A10.1038%2Fs41586-018-0108-0/MediaObjects/41586_2018_108_MOESM3_ESM.xlsx	https://doi.org/10.1038/s41586-018-0108-0
Vigna_unguiculata_Lonardi2019	1	#N/A	62.82	62.8622	62.8622	42.1294	2978	47.4053	7.08352e-05	0.0211018	1.37	14095.6	0.44584	0.2	#N/A	#N/A	GCF_004118075.1	stelo@cs.ucr.edu	https://onlinelibrary.wiley.com/doi/epdf/10.1111/tpj.14349
Vigna_unguiculata_Lonardi2019	2	#N/A	59.74	59.7872	59.7872	33.9081	2534	42.4171	7.48025e-05	0.0235847	0.89	13362.3	0.470693	0.2	#N/A	#N/A	GCF_004118075.1	stelo@cs.ucr.edu	https://onlinelibrary.wiley.com/doi/epdf/10.1111/tpj.14349
Vigna_unguiculata_Lonardi2019	3	#N/A	133.27	133.314	133.314	65.2926	6044	45.3515	9.26391e-05	0.0220536	1.14	10786.3	0.322641	0.2	#N/A	#N/A	GCF_004118075.1	stelo@cs.ucr.edu	https://onlinelibrary.wiley.com/doi/epdf/10.1111/tpj.14349
Vigna_unguiculata_Lonardi2019	4	#N/A	64.89	64.9341	64.9341	42.7311	2945	45.3845	6.90064e-05	0.0220414	1.47	14463.3	0.531259	0.2	#N/A	#N/A	GCF_004118075.1	stelo@cs.ucr.edu	https://onlinelibrary.wiley.com/doi/epdf/10.1111/tpj.14349
Vigna_unguiculata_Lonardi2019	5	#N/A	82.4	82.4509	82.4509	48.7463	3239	39.3083	6.65273e-05	0.0254478	2.13	15014.8	0.424932	0.2	#N/A	#N/A	GCF_004118075.1	stelo@cs.ucr.edu	https://onlinelibrary.wiley.com/doi/epdf/10.1111/tpj.14349
Vigna_unguiculata_Lonardi2019	7	#N/A	75.04	75.0795	75.0795	40.8766	3802	50.6663	9.30918e-05	0.0197422	1.06	10732	0.312991	0.2	#N/A	#N/A	GCF_004118075.1	stelo@cs.ucr.edu	https://onlinelibrary.wiley.com/doi/epdf/10.1111/tpj.14349
Vigna_unguiculata_Lonardi2019	8	#N/A	77	77.0567	77.0567	38.3635	2718	35.2987	7.09894e-05	0.0283401	1.68	14058.6	0.45923	0.2	#N/A	#N/A	GCF_004118075.1	stelo@cs.ucr.edu	https://onlinelibrary.wiley.com/doi/epdf/10.1111/tpj.14349
Vigna_unguiculata_Lonardi2019	9	#N/A	92.29	92.3466	92.3466	43.9333	3264	35.3668	7.44344e-05	0.0282838	1.12	13432.2	0.409747	0.2	#N/A	#N/A	GCF_004118075.1	stelo@cs.ucr.edu	https://onlinelibrary.wiley.com/doi/epdf/10.1111/tpj.14349
Vigna_unguiculata_Lonardi2019	6	#N/A	60.96	60.9999	60.9986	34.4635	3054	50.0984	8.87732e-05	0.0199672	0.84	11227.6	0.46123	0.2	#N/A	#N/A	GCF_004118075.1	stelo@cs.ucr.edu	https://onlinelibrary.wiley.com/doi/epdf/10.1111/tpj.14349
Vigna_unguiculata_Lonardi2019	10	#N/A	60.49	60.5306	60.5306	41.3278	2980	49.2643	7.21296e-05	0.0203055	0.96	13844.4	0.554735	0.2	#N/A	#N/A	GCF_004118075.1	stelo@cs.ucr.edu	https://onlinelibrary.wiley.com/doi/epdf/10.1111/tpj.14349
Vigna_unguiculata_Lonardi2019	11	#N/A	68.21	68.257	68.2562	41.6842	2903	42.5597	7.01004e-05	0.0235045	0.96	14252.7	0.443662	0.2	#N/A	#N/A	GCF_004118075.1	stelo@cs.ucr.edu	https://onlinelibrary.wiley.com/doi/epdf/10.1111/tpj.14349
Vitis_vinifera_Brault2020	1	#N/A	74.7164	75.2825	75.2825	23.0376	265	3.54674	1.09504e-05	0.283017	5.62438	91531.9	0.258902	0.35	188	kosambi	GCA_000003745.2	#N/A	https://doi.org/10.1093/g3journal/jkab248
Vitis_vinifera_Brault2020	2	#N/A	65.8314	66.5753	66.5753	18.7798	178	2.70388	9.43682e-06	0.371929	6.95876	105644	0.519758	0.2	188	kosambi	GCA_000003745.2	#N/A	https://doi.org/10.1093/g3journal/jkab248
Vitis_vinifera_Brault2020	3	#N/A	63.5011	64.377	64.377	19.3419	146	2.29917	7.10472e-06	0.437939	10.2794	141434	0.531602	0.2	188	kosambi	GCA_000003745.2	#N/A	https://doi.org/10.1093/g3journal/jkab248
Vitis_vinifera_Brault2020	4	#N/A	68.3905	69.1676	69.1676	23.8677	177	2.58808	7.227e-06	0.388582	5.87801	138840	0.47052	0.2	188	kosambi	GCA_000003745.2	#N/A	https://doi.org/10.1093/g3journal/jkab248
Vitis_vinifera_Brault2020	5	#N/A	65.8684	66.4565	66.4565	25.0216	225	3.4159	8.80507e-06	0.294055	11.9635	112108	0.49804	0.2	188	kosambi	GCA_000003745.2	#N/A	https://doi.org/10.1093/g3journal/jkab248
Vitis_vinifera_Brault2020	6	#N/A	64.6247	65.3272	65.3272	21.5084	185	2.86268	8.3745e-06	0.351221	5.08532	118821	0.327958	0.2	188	kosambi	GCA_000003745.2	#N/A	https://doi.org/10.1093/g3journal/jkab248
Vitis_vinifera_Brault2020	7	#N/A	80.6923	81.388	81.388	21.0266	233	2.88751	8.57416e-06	0.347812	6.16719	116423	0.314394	0.2	188	kosambi	GCA_000003745.2	#N/A	https://doi.org/10.1093/g3journal/jkab248
Vitis_vinifera_Brault2020	8	#N/A	68.897	69.4459	69.4459	22.3858	252	3.65764	1.1204e-05	0.27449	2.40132	89425.8	0.308789	0.2	188	kosambi	GCA_000003745.2	#N/A	https://doi.org/10.1093/g3journal/jkab248
Vitis_vinifera_Brault2020	9	#N/A	53.0089	53.7662	53.7662	23.0067	141	2.65993	6.18775e-06	0.378635	7.55126	162303	0.54195	0.2	188	kosambi	GCA_000003745.2	#N/A	https://doi.org/10.1093/g3journal/jkab248
Vitis_vinifera_Brault2020	10	#N/A	57.9825	58.6896	58.6896	18.141	165	2.84569	7.06475e-06	0.353552	3.75244	140790	0.350734	0.2	188	kosambi	GCA_000003745.2	#N/A	https://doi.org/10.1093/g3journal/jkab248
Vitis_vinifera_Brault2020	11	#N/A	58.5337	59.2475	59.2475	19.8189	165	2.81889	8.23656e-06	0.356913	4.27849	121829	0.366023	0.2	188	kosambi	GCA_000003745.2	#N/A	https://doi.org/10.1093/g3journal/jkab248
Vitis_vinifera_Brault2020	12	#N/A	62.2527	62.8542	62.8542	22.7023	208	3.34122	8.61109e-06	0.300738	4.54742	115920	0.378807	0.2	188	kosambi	GCA_000003745.2	#N/A	https://doi.org/10.1093/g3journal/jkab248
Vitis_vinifera_Brault2020	13	#N/A	70.2072	70.9023	70.9023	24.3963	203	2.89144	6.98701e-06	0.34756	5.0758	143416	0.378019	0.2	188	kosambi	GCA_000003745.2	#N/A	https://doi.org/10.1093/g3journal/jkab248
Vitis_vinifera_Brault2020	14	#N/A	75.8897	76.469	76.469	30.2743	263	3.46556	8.73249e-06	0.289655	2.93713	114851	0.406743	0.2	188	kosambi	GCA_000003745.2	#N/A	https://doi.org/10.1093/g3journal/jkab248
Vitis_vinifera_Brault2020	15	#N/A	60.3809	61.0632	61.0632	20.3049	178	2.94795	8.79739e-06	0.341135	3.46301	113738	0.457118	0.2	188	kosambi	GCA_000003745.2	#N/A	https://doi.org/10.1093/g3journal/jkab248
Vitis_vinifera_Brault2020	16	#N/A	72.2068	73.0928	73.0928	22.0533	164	2.27125	6.97999e-06	0.442986	8.92746	143531	0.466781	0.2	188	kosambi	GCA_000003745.2	#N/A	https://doi.org/10.1093/g3journal/jkab248
Vitis_vinifera_Brault2020	17	#N/A	63.7145	64.3646	64.3646	17.1269	197	3.09192	1.0979e-05	0.325074	5.8781	90671.7	0.376562	0.2	188	kosambi	GCA_000003745.2	#N/A	https://doi.org/10.1093/g3journal/jkab248
Vitis_vinifera_Brault2020	18	#N/A	86.5414	87.0263	87.0263	29.3601	358	4.13675	1.03853e-05	0.242413	2.58909	96082.8	0.285809	0.2	188	kosambi	GCA_000003745.2	#N/A	https://doi.org/10.1093/g3journal/jkab248
Vitis_vinifera_Brault2020	19	#N/A	68.856	69.6296	69.6296	24.0219	179	2.59963	7.3119e-06	0.386831	10.5252	137093	0.477009	0.2	188	kosambi	GCA_000003745.2	#N/A	https://doi.org/10.1093/g3journal/jkab248
Zea_mays_MaizeGDBConsensus_v4	1	#N/A	285.5	286.006	285.528	307.042	1130	3.95797	3.68196e-06	0.252879	4.13	271790	0.392227	0.2	#N/A	#N/A	GCA_000005005.6	#N/A	https://doi.org/10.1371/journal.pone.0028334
Zea_mays_MaizeGDBConsensus_v4	2	#N/A	181.33	181.889	181.889	244.442	650	3.58462	2.65949e-06	0.279399	3.5	376480	0.587465	0.2	#N/A	#N/A	GCA_000005005.6	#N/A	https://doi.org/10.1371/journal.pone.0028334
Zea_mays_MaizeGDBConsensus_v4	3	#N/A	208	208.639	208.639	235.668	652	3.13462	2.76836e-06	0.319508	4.42	361693	0.510822	0.2	#N/A	#N/A	GCA_000005005.6	#N/A	https://doi.org/10.1371/journal.pone.0028334
Zea_mays_MaizeGDBConsensus_v4	4	#N/A	187.25	187.942	187.521	246.995	542	2.89453	2.19633e-06	0.346118	5.62	455739	0.576029	0.2	#N/A	#N/A	GCA_000005005.6	#N/A	https://doi.org/10.1371/journal.pone.0028334
Zea_mays_MaizeGDBConsensus_v4	5	#N/A	171	171.532	171.532	223.902	644	3.76608	2.8777e-06	0.265941	5	347908	0.611031	0.2	#N/A	#N/A	GCA_000005005.6	#N/A	https://doi.org/10.1371/journal.pone.0028334
Zea_mays_MaizeGDBConsensus_v4	6	#N/A	137.5	138.074	137.526	174.033	480	3.49091	2.77983e-06	0.284969	3	360404	0.488524	0.2	#N/A	#N/A	GCA_000005005.6	#N/A	https://doi.org/10.1371/journal.pone.0028334
Zea_mays_MaizeGDBConsensus_v4	7	#N/A	155	155.643	155.643	182.382	483	3.11613	2.65423e-06	0.321494	5.95	375798	0.566661	0.2	#N/A	#N/A	GCA_000005005.6	#N/A	https://doi.org/10.1371/journal.pone.0028334
Zea_mays_MaizeGDBConsensus_v4	8	#N/A	159	159.449	159.164	181.123	709	4.45912	3.9162e-06	0.224576	4.78	255348	0.568313	0.2	#N/A	#N/A	GCA_000005005.6	#N/A	https://doi.org/10.1371/journal.pone.0028334
Zea_mays_MaizeGDBConsensus_v4	9	#N/A	160	160.679	160.679	159.77	472	2.95	2.9596e-06	0.339384	5.3	336257	0.592238	0.2	#N/A	#N/A	GCA_000005005.6	#N/A	https://doi.org/10.1371/journal.pone.0028334
Zea_mays_MaizeGDBConsensus_v4	10	#N/A	135.8	136.307	136.06	150.982	537	3.95434	3.57267e-06	0.253358	3.6	278883	0.646718	0.2	#N/A	#N/A	GCA_000005005.6	#N/A	https://doi.org/10.1371/journal.pone.0028334
