# Supplementary material for: Diversity and determinants of recombination landscapes in flowering plants
Source: PLoS Genet. 2022 Aug 30;18(8):e1010141. doi: 10.1371/journal.pgen.1010141 (PMC9467342; doi:10.1371/journal.pgen.1010141)
Supplement: S2 Table — (XLSX) [file pgen.1010141.s015.xlsx]

## Sheet: Feuil1
id	species	family	ref	year	doi	accession
Aegilops_speltoides_Zhang2019	Aegilops speltoides	Poaceae	Zhang	2019	https://doi.org/10.1007/s00122-019-03374-5	GCA_000347335.2
Aegilops_speltoides_Zhang2020	Aegilops speltoides	Poaceae	Zhang	2020	https://doi.org/10.1007/s00122-020-03680-3	GCA_000347335.2
Arabidopsis_thaliana_Serin2017	Arabidopsis thaliana	Brassicaceae	Serin	2017	https://doi.org/10.3389/fgene.2017.00201	GCA_000001735.2
Arachis_duranensis_Bertioli2016	Arachis duranensis	Fabaceae	Bertioli	2016	https://doi.org/10.1038/ng.3517	GCF_000817695.2
Arachis_hypogaea_Zhuang2019	Arachis hypogaea	Fabaceae	Zhuang	2019	https://doi.org/10.1038/s41588-019-0402-2	GCA_003713155.1
Boechera_stricta_Lee2020	Boechera stricta	Brassicaceae	Lee	2020	https://doi.org/10.1038/s41559-017-0119	#N/A
Brachypodium_distachyon_Huo2011	Brachypodium distachyon	Poaceae	Huo	2011	https://doi.org/10.1007/s00122-011-1598-4	GCA_000005505.4
Brassica_napus_Yang2017	Brassica napus	Brassicaceae	Yang	2017	https://doi.org/10.3389/fpls.2017.01512	GCF_000686985.2
Brassica_rapa_CodyMarkelz2017	Brassica rapa	Brassicaceae	CodyMarkelz	2017	https://doi.org/10.1534/g3.117.043000	GCF_000309985.1
Camelina_sativa_King2019	Camelina sativa	Brassicaceae	King	2019	https://doi.org/10.1007/s00122-019-03371-8	GCF_000633955.1
Camellia_sinensis_Xu2018	Camellia sinensis	Theaceae	Xu	2018	https://doi.org/10.1186/s12864-018-5291-8	GCA_013676235.1
Capsella_rubella_Slotte2013	Capsella rubella	Brassicaceae	Slotte	2013	https://www.nature.com/articles/ng.2669	GCA_000375325.1
Capsicum_annuum_Han2016	Capsicum annuum	Solanaceae	Han	2016	https://doi.org/10.1093/dnares/dsv038	GCA_002878395.2
Cenchrus_americanus_Pucher2017	Cenchrus americanus	Poaceae	Pucher	2017	https://doi.org/10.1186/s12870-018-1267-8	GCA_002174835.2
Citrullus_lanatus_Ren2015	Citrullus lanatus	Cucurbitaceae	Ren	2015	https://doi.org/10.1007/s00438-015-0997-7	GCA_000238415.2
Citrus_sinensis_Huang2018	Citrus sinensis	Rutaceae	Huang	2018	https://doi.org/10.3389/fpls.2018.01694	GCA_000317415.1
Coffea_canephora_Crouzillat2020	Coffea canephora	Rubiaceae	Crouzillat	2020	https://doi.org/10.1111/pbi.13066	#N/A
Cucumis_melo_Pereira2018	Cucumis melo	Cucurbitaceae	Pereira	2018	https://doi.org/10.1186/s12870-018-1537-5	v4.0
Cucumis_sativus_Zhu2016	Cucumis sativus	Cucurbitaceae	Zhu	2016	https://doi.org/10.3389/fpls.2016.00437	GCA_000004075.2
Cucurbita_maxima_Wang2020	Cucurbita maxima	Cucurbitaceae	Wang	2020	https://doi.org/10.3389/fpls.2019.01782	Cmaxima_v1.1
Cucurbita_pepo_MonteroPau2017	Cucurbita pepo	Cucurbitaceae	Montero-Pau	2017	https://doi.org/10.1186/s12864-016-3439-y	GCF_002806865.2
Dioscorea_alata_Cormier2019	Dioscorea alata	Dioscoreaceae	Cormier	2019	https://doi.org/10.1007/s00122-019-03311-6	GCA_002240015.2
Draba_nivalis_Birkeland2020	Draba nivalis	Brassicaceae	Birkeland	2020	https://datadryad.org/stash/dataset/doi:10.5061/dryad.pg4f4qrm4	PRJNA657155
Elaeis_guineensis_Yaakub2020	Elaeis guineensis	Arecaceae	Yaakub	2020	https://doi.org/10.21203/rs.2.12850/v3	GCF_000442705.1
Eucalyptus_grandis_Bertholome2015	Eucalyptus grandis	Myrtaceae	Bartholome	2015	https://nph.onlinelibrary.wiley.com/doi/full/10.1111/nph.13150	Egrandis_297_v2.0
Glycine_max_Watanabe2017	Glycine max	Fabaceae	Watanabe	2017	https://doi.org/10.1093/dnares/dsx043	GCF_000004515.4
Gossypium_hirsutum_Zhang2019	Gossypium hirsutum	Malvaceae	Zhang	2019	https://doi.org/10.1186/s12864-019-6214-z	HAU_G.hirsutum_AD1genome_v1.1
Gossypium_raimondii_Wang2013	Gossypium raimondii	Malvaceae	Wang	2013	https://doi.org/10.1534/g3.113.006890	GCA_000327365.1
Helianthus_annuus_Talukder2014	Helianthus annuus	Asteraceae	Talukder	2014	https://doi.org/10.1371/journal.pone.0098628	GCA_002127325.1
Hordeum_vulgare_MunozAmatriain2014	Hordeum vulgare	Poaceae	MunozAmatriain	2014	https://doi.org/10.1371/journal.pone.0094688	GCA_900075435.2
Juglans_regia_Luo2015	Juglans regia	Juglandaceae	Luo	2015	https://doi.org/10.1186/s12864-015-1906-5	#N/A
Lupinus_albus_Ksiazkiewicz2017	Lupinus albus	Fabaceae	Ksiazkiewicz	2017	https://doi.org/10.1038/s41598-017-15625-w	GCA_009771035.1
Lupinus_angustifolius_Zhou2017	Lupinus angustifolius	Fabaceae	Zhou	2017	https://doi.org/10.1007/s00122-017-2997-y	GCA_002285895.2
Malus_domestica_DiPierro2016	Malus domestica	Rosaceae	DiPierro	2016	https://doi.org/10.1038/hortres.2016.57	GCA_004115385.1
Mangifera_indica_Luo2016	Mangifera indica	Anacardiaceae	Luo	2016	https://doi.org/10.3389/fpls.2016.01310	GCA_011075055.1
Manihot_esculenta_ICGMC2015	Manihot esculenta	Euphorbiaceae	ICGMC	2015	https://doi.org/10.1534/g3.114.015008	GCA_001659605.1
Momordica_charantia_Mastumura2020	Momordica charantia	Cucurbitaceae	Matsumura	2020	https://doi.org/10.1073/pnas.1921016117	GCA_013281855.1
Nelumbo_nucifera_Gui2018	Nelumbo nucifera	Nelumbonaceae	Gui	2018	https://doi.org/10.1111/tpj.13894	GCA_003033695.1
Oryza_nivara_Ma2016	Oryza nivara	Poaceae	Ma	2016	https://doi.org/10.1038/srep27425	GCA_000576065.1
Oryza_sativa_DeLeon2016	Oryza sativa	Poaceae	DeLeon	2016	https://doi.org/10.1186/s12284-016-0125-2	GCA_001433935.1
Panicum_hallii_Lovell2018	Panicum hallii	Poaceae	Lovell	2018	https://dx.doi.org/10.1038%2Fs41467-018-07669-x	GCA_002211085.2
Phaseolus_vulgaris_Song2015	Phaseolus vulgaris	Fabaceae	Song	2015	https://doi.org/10.1534/g3.115.020594	GCA_001517995.1
Prunus_mume_Zhang2015	Prunus mume	Rosaceae	Zhang	2015	https://doi.org/10.1093/dnares/dsv003	GCF_000346735.1
Prunus_persica_Verde2017	Prunus persica	Rosaceae	Verde	2017	https://doi.org/10.1186/s12864-017-3606-9	GCA_000346465.2
Quercus_sp_Bodenes2016	Quercus sp	Fagaceae	Bodenes	2016	https://doi.org/10.1093/dnares/dsw001	GCA_900291515.1
Raphanus_sativus_Mun2015	Raphanus sativus	Brassicaceae	Mun	2015	https://doi.org/10.1007/s00122-014-2426-4	GCA_002197605.1
Sesamum_indicum_Wang2016	Sesamum indicum	Pedaliaceae	Wang	2016	https://doi.org/10.1186/s12864-015-2316-4	GCF_000512975.1
Setaria_italica_Bennetzen2012	Setaria italica	Poaceae	Bennetzen	2012	https://doi.org/10.1038/nbt.2196	GCA_000263155.2
Solanum_lycopersicum_Gonda2018	Solanum lycopersicum	Solanaceae	Gonda	2018	doi:10.3835/plantgenome2018.02.0010	GCA_000188115.3
Solanum_tuberosum_Endelman2016	Solanum tuberosum	Solanaceae	Endelman	2016	https://doi.org/10.1007/s00122-016-2673-7	PGSC_DM_v4.03
Sorghum_bicolor_Zou2012	Sorghum bicolor	Poaceae	Zou	2012	https://doi.org/10.1093/jxb/ers205	GCA_000003195.3
Theobroma_cacao_Royaert2016	Theobroma cacao	Malvaceae	Royaert	2016	https://doi.org/10.1186/s12864-016-2415-x	GCA_000403535.1
Triticum_aestivum_GutierrezGonzalez2019	Triticum aestivum	Poaceae	GutierrezGonzalez	2019	https://doi.org/10.1038/s41598-018-38111-3	GCA_900519105.1
Triticum_dicoccoides_Jorgensen2017	Triticum dicoccoides	Poaceae	Jorgensen	2017	https://doi.org/10.3389/fpls.2017.01798	GCA_002575655.1
Triticum_urartu_Ling2018	Triticum urartu	Poaceae	Ling	2018	https://doi.org/10.1038/s41586-018-0108-0	GCA_003073215.1
Vigna_unguiculata_Lonardi2019	Vigna unguiculata	Fabaceae	Lonardi	2019	https://onlinelibrary.wiley.com/doi/epdf/10.1111/tpj.14349	GCF_004118075.1
Vitis_vinifera_Brault2020	Vitis vinifera	Vitaceae	Brault	2020	https://doi.org/10.1093/g3journal/jkab248	GCA_000003745.2
Zea_mays_MaizeGDBConsensus_v4	Zea mays	Poaceae	MaizeGDB	#N/A	https://doi.org/10.1371/journal.pone.0028334	GCA_000005005.6
