# Supplementary material for: Diversity and determinants of recombination landscapes in flowering plants
Source: PLoS Genet. 2022 Aug 30;18(8):e1010141. doi: 10.1371/journal.pgen.1010141 (PMC9467342; doi:10.1371/journal.pgen.1010141)
Supplement: S3 Table — (XLSX) [file pgen.1010141.s016.xlsx]

## Sheet: Feuil1
	Genus	Species	Variety	Unit	Chromosome	Long_arm_mean	Long_arm_SE	Short_arm_mean	Short_arm_SE	Centromeric_Index	Reference
1	Gossypium	hirsutum	TM1_inbred_line	micrometer	A01	1.7	0.23	1.1499999999999999	0.17	0.4	dx.doi.org/10.1016/j.cj.2016.04.001
2	Gossypium	hirsutum	TM1_inbred_line	micrometer	A02	1.63	0.2	1.07	0.21	0.4	dx.doi.org/10.1016/j.cj.2016.04.001
3	Gossypium	hirsutum	TM1_inbred_line	micrometer	A03	1.69	0.22	1.1100000000000001	0.2	0.4	dx.doi.org/10.1016/j.cj.2016.04.001
4	Gossypium	hirsutum	TM1_inbred_line	micrometer	A04	1.44	0.37	1.08	0.24	0.43	dx.doi.org/10.1016/j.cj.2016.04.001
5	Gossypium	hirsutum	TM1_inbred_line	micrometer	A05	1.9	0.26	1.4	0.28999999999999998	0.42	dx.doi.org/10.1016/j.cj.2016.04.001
6	Gossypium	hirsutum	TM1_inbred_line	micrometer	A06	1.85	0.26	1.45	0.27	0.44	dx.doi.org/10.1016/j.cj.2016.04.001
7	Gossypium	hirsutum	TM1_inbred_line	micrometer	A07	1.68	0.32	1.03	0.23	0.38	dx.doi.org/10.1016/j.cj.2016.04.001
8	Gossypium	hirsutum	TM1_inbred_line	micrometer	A08	1.92	0.2	1.56	0.17	0.45	dx.doi.org/10.1016/j.cj.2016.04.001
9	Gossypium	hirsutum	TM1_inbred_line	micrometer	A09	1.64	0.28999999999999998	1.23	0.25	0.43	dx.doi.org/10.1016/j.cj.2016.04.001
10	Gossypium	hirsutum	TM1_inbred_line	micrometer	A10	1.96	0.2	1.54	0.24	0.44	dx.doi.org/10.1016/j.cj.2016.04.001
11	Gossypium	hirsutum	TM1_inbred_line	micrometer	A11	1.67	0.25	1.2	0.24	0.42	dx.doi.org/10.1016/j.cj.2016.04.001
12	Gossypium	hirsutum	TM1_inbred_line	micrometer	A12	1.99	0.32	1.1499999999999999	0.21	0.37	dx.doi.org/10.1016/j.cj.2016.04.001
13	Gossypium	hirsutum	TM1_inbred_line	micrometer	A13	1.84	0.32	1	0.23	0.35	dx.doi.org/10.1016/j.cj.2016.04.001
14	Gossypium	hirsutum	TM1_inbred_line	micrometer	D01	0.93	0.15	0.87	0.14000000000000001	0.48	dx.doi.org/10.1016/j.cj.2016.04.001
15	Gossypium	hirsutum	TM1_inbred_line	micrometer	D02	1.17	0.16	1.01	0.17	0.46	dx.doi.org/10.1016/j.cj.2016.04.001
16	Gossypium	hirsutum	TM1_inbred_line	micrometer	D03	0.93	0.18	0.84	0.2	0.47	dx.doi.org/10.1016/j.cj.2016.04.001
17	Gossypium	hirsutum	TM1_inbred_line	micrometer	D04	0.81	0.18	0.78	0.13	0.49	dx.doi.org/10.1016/j.cj.2016.04.001
18	Gossypium	hirsutum	TM1_inbred_line	micrometer	D05	1.35	0.22	0.84	0.17	0.38	dx.doi.org/10.1016/j.cj.2016.04.001
19	Gossypium	hirsutum	TM1_inbred_line	micrometer	D06	1	0.14000000000000001	0.82	0.2	0.45	dx.doi.org/10.1016/j.cj.2016.04.001
20	Gossypium	hirsutum	TM1_inbred_line	micrometer	D07	1.31	0.17	1.24	0.16	0.49	dx.doi.org/10.1016/j.cj.2016.04.001
21	Gossypium	hirsutum	TM1_inbred_line	micrometer	D08	1.1100000000000001	0.27	0.76	0.11	0.41	dx.doi.org/10.1016/j.cj.2016.04.001
22	Gossypium	hirsutum	TM1_inbred_line	micrometer	D09	1.1399999999999999	0.18	1.04	0.21	0.48	dx.doi.org/10.1016/j.cj.2016.04.001
23	Gossypium	hirsutum	TM1_inbred_line	micrometer	D10	1.1499999999999999	0.15	0.79	0.16	0.41	dx.doi.org/10.1016/j.cj.2016.04.001
24	Gossypium	hirsutum	TM1_inbred_line	micrometer	D11	1.27	0.21	1.02	0.18	0.45	dx.doi.org/10.1016/j.cj.2016.04.001
25	Gossypium	hirsutum	TM1_inbred_line	micrometer	D12	1.25	0.23	0.74	0.11	0.37	dx.doi.org/10.1016/j.cj.2016.04.001
26	Gossypium	hirsutum	TM1_inbred_line	micrometer	D13	1.03	0.19	0.87	0.18	0.46	dx.doi.org/10.1016/j.cj.2016.04.001
27	Manihot	esculenta	Male_sterile_cultivazted_type	micrometer	1	27.6	NA	12.4	NA	0.31	doi.org/10.1508/cytologia.34.612
28	Manihot	esculenta	Male_sterile_cultivazted_type	micrometer	2	23.4	NA	9.6999999999999993	NA	0.28999999999999998	doi.org/10.1508/cytologia.34.612
29	Manihot	esculenta	Male_sterile_cultivazted_type	micrometer	3	21.4	NA	11	NA	0.34	doi.org/10.1508/cytologia.34.612
30	Manihot	esculenta	Male_sterile_cultivazted_type	micrometer	4	16.5	NA	13.8	NA	0.46	doi.org/10.1508/cytologia.34.612
31	Manihot	esculenta	Male_sterile_cultivazted_type	micrometer	5	21.4	NA	8.1999999999999993	NA	0.28000000000000003	doi.org/10.1508/cytologia.34.612
32	Manihot	esculenta	Male_sterile_cultivazted_type	micrometer	6	14.5	NA	13.8	NA	0.49	doi.org/10.1508/cytologia.34.612
33	Manihot	esculenta	Male_sterile_cultivazted_type	micrometer	7	15.9	NA	11	NA	0.41	doi.org/10.1508/cytologia.34.612
34	Manihot	esculenta	Male_sterile_cultivazted_type	micrometer	8	17.2	NA	9.6999999999999993	NA	0.36	doi.org/10.1508/cytologia.34.612
35	Manihot	esculenta	Male_sterile_cultivazted_type	micrometer	9	20	NA	6.9	NA	0.26	doi.org/10.1508/cytologia.34.612
36	Manihot	esculenta	Male_sterile_cultivazted_type	micrometer	10	17.2	NA	9.6999999999999993	NA	0.36	doi.org/10.1508/cytologia.34.612
37	Manihot	esculenta	Male_sterile_cultivazted_type	micrometer	11	13.1	NA	13.1	NA	0.5	doi.org/10.1508/cytologia.34.612
38	Manihot	esculenta	Male_sterile_cultivazted_type	micrometer	12	17.2	NA	8.3000000000000007	NA	0.33	doi.org/10.1508/cytologia.34.612
39	Manihot	esculenta	Male_sterile_cultivazted_type	micrometer	13	18.600000000000001	NA	6.9	NA	0.27	doi.org/10.1508/cytologia.34.612
40	Manihot	esculenta	Male_sterile_cultivazted_type	micrometer	14	13.1	NA	11.7	NA	0.47	doi.org/10.1508/cytologia.34.612
41	Manihot	esculenta	Male_sterile_cultivazted_type	micrometer	15	17.899999999999999	NA	4.8	NA	0.21	doi.org/10.1508/cytologia.34.612
42	Manihot	esculenta	Male_sterile_cultivazted_type	micrometer	16	11.7	NA	9	NA	0.43	doi.org/10.1508/cytologia.34.612
43	Manihot	esculenta	Male_sterile_cultivazted_type	micrometer	17	10.3	NA	9	NA	0.47	doi.org/10.1508/cytologia.34.612
44	Manihot	esculenta	Male_sterile_cultivazted_type	micrometer	18	11	NA	8.3000000000000007	NA	0.43	doi.org/10.1508/cytologia.34.612
45	Capsicum	annuum	G4_chilli	micrometer	1	7.67	NA	7.09	NA	0.48	doi.org/10.1508/cytologia.39.581
46	Capsicum	annuum	G4_chilli	micrometer	2	10.16	NA	2.11	NA	0.17	doi.org/10.1508/cytologia.39.581
47	Capsicum	annuum	G4_chilli	micrometer	3	6.99	NA	4.6100000000000003	NA	0.4	doi.org/10.1508/cytologia.39.581
48	Capsicum	annuum	G4_chilli	micrometer	4	7.48	NA	3.26	NA	0.3	doi.org/10.1508/cytologia.39.581
49	Capsicum	annuum	G4_chilli	micrometer	5	6.71	NA	3.83	NA	0.36	doi.org/10.1508/cytologia.39.581
50	Capsicum	annuum	G4_chilli	micrometer	6	6.71	NA	3.83	NA	0.36	doi.org/10.1508/cytologia.39.581
51	Capsicum	annuum	G4_chilli	micrometer	7	6.71	NA	3.83	NA	0.36	doi.org/10.1508/cytologia.39.581
52	Capsicum	annuum	G4_chilli	micrometer	8	7.67	NA	2.87	NA	0.27	doi.org/10.1508/cytologia.39.581
53	Capsicum	annuum	G4_chilli	micrometer	9	8.6199999999999992	NA	1.92	NA	0.18	doi.org/10.1508/cytologia.39.581
54	Capsicum	annuum	G4_chilli	micrometer	10	6.71	NA	2.88	NA	0.3	doi.org/10.1508/cytologia.39.581
55	Capsicum	annuum	G4_chilli	micrometer	11	6.32	NA	2.68	NA	0.3	doi.org/10.1508/cytologia.39.581
56	Capsicum	annuum	G4_chilli	micrometer	12	5.75	NA	2.88	NA	0.33	doi.org/10.1508/cytologia.39.581
57	Vitis	vinifera	Gulabi	micrometer	1	0.98	NA	0.82	NA	0.46	doi.org/10.1508/cytologia.57.91
58	Vitis	vinifera	Gulabi	micrometer	2	0.86	NA	0.75	NA	0.47	doi.org/10.1508/cytologia.57.91
59	Vitis	vinifera	Gulabi	micrometer	3	0.87	NA	0.67	NA	0.44	doi.org/10.1508/cytologia.57.91
60	Vitis	vinifera	Gulabi	micrometer	4	0.83	NA	0.59	NA	0.42	doi.org/10.1508/cytologia.57.91
61	Vitis	vinifera	Gulabi	micrometer	5	0.74	NA	0.68	NA	0.48	doi.org/10.1508/cytologia.57.91
62	Vitis	vinifera	Gulabi	micrometer	6	0.69	NA	0.67	NA	0.49	doi.org/10.1508/cytologia.57.91
63	Vitis	vinifera	Gulabi	micrometer	7	0.78	NA	0.53	NA	0.4	doi.org/10.1508/cytologia.57.91
64	Vitis	vinifera	Gulabi	micrometer	8	0.68	NA	0.61	NA	0.47	doi.org/10.1508/cytologia.57.91
65	Vitis	vinifera	Gulabi	micrometer	9	0.75	NA	0.53	NA	0.42	doi.org/10.1508/cytologia.57.91
66	Vitis	vinifera	Gulabi	micrometer	10	0.65	NA	0.61	NA	0.48	doi.org/10.1508/cytologia.57.100
67	Vitis	vinifera	Gulabi	micrometer	11	0.65	NA	0.59	NA	0.48	doi.org/10.1508/cytologia.57.100
68	Vitis	vinifera	Gulabi	micrometer	12	0.7	NA	0.53	NA	0.43	doi.org/10.1508/cytologia.57.100
69	Vitis	vinifera	Gulabi	micrometer	13	0.72	NA	0.5	NA	0.41	doi.org/10.1508/cytologia.57.100
70	Vitis	vinifera	Gulabi	micrometer	14	0.63	NA	0.56000000000000005	NA	0.47	doi.org/10.1508/cytologia.57.100
71	Vitis	vinifera	Gulabi	micrometer	15	0.61	NA	0.56000000000000005	NA	0.48	doi.org/10.1508/cytologia.57.100
72	Vitis	vinifera	Gulabi	micrometer	16	0.6	NA	0.56000000000000005	NA	0.48	doi.org/10.1508/cytologia.57.100
73	Vitis	vinifera	Gulabi	micrometer	17	0.6	NA	0.5	NA	0.45	doi.org/10.1508/cytologia.57.100
74	Vitis	vinifera	Gulabi	micrometer	18	0.56999999999999995	NA	0.47	NA	0.45	doi.org/10.1508/cytologia.57.100
75	Vitis	vinifera	Gulabi	micrometer	19	0.55000000000000004	NA	0.45	NA	0.45	doi.org/10.1508/cytologia.57.100
76	Vigna	unguiculata	NA	micrometer	1	0.81	7.0000000000000007E-2	0.62	7.0000000000000007E-2	0.43	doi.org/10.1508/cytologia.57.100
77	Vigna	unguiculata	NA	micrometer	2	0.96	0.13	0.7	0.08	0.42	doi.org/10.1508/cytologia.57.100
78	Vigna	unguiculata	NA	micrometer	3	1	0.03	0.62	0.01	0.38	doi.org/10.1508/cytologia.57.100
79	Vigna	unguiculata	NA	micrometer	4	1.07	0.12	0.49	0.04	0.31	doi.org/10.1508/cytologia.57.100
80	Vigna	unguiculata	NA	micrometer	5	0.83	0.11	0.56999999999999995	7.0000000000000007E-2	0.41	doi.org/10.1508/cytologia.57.100
81	Vigna	unguiculata	NA	micrometer	6	0.89	0.14000000000000001	0.47	0.06	0.35	doi.org/10.1508/cytologia.57.100
82	Vigna	unguiculata	NA	micrometer	7	0.71	0.05	0.51	0.05	0.42	doi.org/10.1508/cytologia.57.100
83	Vigna	unguiculata	NA	micrometer	8	0.77	0.13	0.42	7.0000000000000007E-2	0.35	doi.org/10.1508/cytologia.57.100
84	Vigna	unguiculata	NA	micrometer	9	0.65	0.09	0.5	0.04	0.43	doi.org/10.1508/cytologia.57.100
85	Vigna	unguiculata	NA	micrometer	10	0.57999999999999996	0.02	0.48	0.04	0.45	doi.org/10.1508/cytologia.57.100
86	Vigna	unguiculata	NA	micrometer	11	0.66	7.0000000000000007E-2	0.39	0.03	0.37	doi.org/10.1508/cytologia.57.100
87	Sorghum	bicolor	Silomater	micrometer	1	3.55	NA	2.06	NA	0.37	doi.org/10.1093/oxfordjournals.jhered.a109911
88	Sorghum	bicolor	Silomater	micrometer	2	2.35	NA	1.81	NA	0.44	doi.org/10.1093/oxfordjournals.jhered.a109911
89	Sorghum	bicolor	Silomater	micrometer	3	2.1	NA	1.67	NA	0.44	doi.org/10.1093/oxfordjournals.jhered.a109911
90	Sorghum	bicolor	Silomater	micrometer	4	1.95	NA	1.38	NA	0.41	doi.org/10.1093/oxfordjournals.jhered.a109911
91	Sorghum	bicolor	Silomater	micrometer	5	1.34	NA	1.0900000000000001	NA	0.45	doi.org/10.1093/oxfordjournals.jhered.a109911
92	Sorghum	bicolor	Silomater	micrometer	6	1.46	NA	1.31	NA	0.47	doi.org/10.1093/oxfordjournals.jhered.a109911
93	Sorghum	bicolor	Silomater	micrometer	7	1.46	NA	1.18	NA	0.45	doi.org/10.1093/oxfordjournals.jhered.a109911
94	Sorghum	bicolor	Silomater	micrometer	8	1.38	NA	1.17	NA	0.46	doi.org/10.1093/oxfordjournals.jhered.a109911
95	Sorghum	bicolor	Silomater	micrometer	9	1.4	NA	1.1000000000000001	NA	0.44	doi.org/10.1093/oxfordjournals.jhered.a109911
96	Sorghum	bicolor	Silomater	micrometer	10	1.26	NA	1.02	NA	0.45	doi.org/10.1093/oxfordjournals.jhered.a109911
97	Theobroma	cacao	NA	micrometer	1	1.04	NA	0.86	NA	0.45	doi.org/10.1590/S1415-47572009005000103
98	Theobroma	cacao	NA	micrometer	2	1.04	NA	0.82	NA	0.44	doi.org/10.1590/S1415-47572009005000103
99	Theobroma	cacao	NA	micrometer	3	0.96	NA	0.86	NA	0.47	doi.org/10.1590/S1415-47572009005000103
100	Theobroma	cacao	NA	micrometer	4	0.95	NA	0.79	NA	0.46	doi.org/10.1590/S1415-47572009005000103
101	Theobroma	cacao	NA	micrometer	5	0.9	NA	0.76	NA	0.46	doi.org/10.1590/S1415-47572009005000103
102	Theobroma	cacao	NA	micrometer	6	0.88	NA	0.72	NA	0.45	doi.org/10.1590/S1415-47572009005000103
103	Theobroma	cacao	NA	micrometer	7	0.84	NA	0.64	NA	0.43	doi.org/10.1590/S1415-47572009005000103
104	Theobroma	cacao	NA	micrometer	8	0.78	NA	0.64	NA	0.45	doi.org/10.1590/S1415-47572009005000103
105	Theobroma	cacao	NA	micrometer	9	0.73	NA	0.61	NA	0.46	doi.org/10.1590/S1415-47572009005000103
106	Theobroma	cacao	NA	micrometer	10	0.7	NA	0.55000000000000004	NA	0.44	doi.org/10.1590/S1415-47572009005000103
107	Setaria	italica	Glutineux_rouge	micrometer	1	1.38	0.05	1.25	0.08	0.48	doi.org/10.1080/00087114.1989.10796968
108	Setaria	italica	Glutineux_rouge	micrometer	2	1.41	0.06	0.91	0.02	0.39	doi.org/10.1080/00087114.1989.10796968
109	Setaria	italica	Glutineux_rouge	micrometer	3	1.36	0.02	0.85	0.05	0.38	doi.org/10.1080/00087114.1989.10796968
110	Setaria	italica	Glutineux_rouge	micrometer	4	1.21	0.03	0.89	0.04	0.42	doi.org/10.1080/00087114.1989.10796968
111	Setaria	italica	Glutineux_rouge	micrometer	5	1.0900000000000001	0.06	0.83	0.04	0.43	doi.org/10.1080/00087114.1989.10796968
112	Setaria	italica	Glutineux_rouge	micrometer	6	0.98	0.05	0.83	0.04	0.46	doi.org/10.1080/00087114.1989.10796968
113	Setaria	italica	Glutineux_rouge	micrometer	7	1.23	0.12	0.48	0.04	0.28000000000000003	doi.org/10.1080/00087114.1989.10796968
114	Setaria	italica	Glutineux_rouge	micrometer	8	0.85	0.05	0.78	0.04	0.48	doi.org/10.1080/00087114.1989.10796968
115	Setaria	italica	Glutineux_rouge	micrometer	9	0.94	0.06	0.63	0.09	0.4	doi.org/10.1080/00087114.1989.10796968
116	Setaria	italica	Burganjou	micrometer	1	1.36	0.09	1.2	0.08	0.47	doi.org/10.1080/00087114.1989.10796968
117	Setaria	italica	Burganjou	micrometer	2	1.51	0.03	0.79	7.0000000000000007E-2	0.34	doi.org/10.1080/00087114.1989.10796968
118	Setaria	italica	Burganjou	micrometer	3	1.41	0.11	0.79	7.0000000000000007E-2	0.36	doi.org/10.1080/00087114.1989.10796968
119	Setaria	italica	Burganjou	micrometer	4	1.3	0.08	0.77	7.0000000000000007E-2	0.37	doi.org/10.1080/00087114.1989.10796968
120	Setaria	italica	Burganjou	micrometer	5	1.08	0.06	0.77	7.0000000000000007E-2	0.42	doi.org/10.1080/00087114.1989.10796968
121	Setaria	italica	Burganjou	micrometer	6	0.99	0.08	0.79	0.06	0.44	doi.org/10.1080/00087114.1989.10796968
122	Setaria	italica	Burganjou	micrometer	7	1.29	0.08	0.43	0.05	0.25	doi.org/10.1080/00087114.1989.10796968
123	Setaria	italica	Burganjou	micrometer	8	0.88	0.02	0.72	0.06	0.45	doi.org/10.1080/00087114.1989.10796968
124	Setaria	italica	Burganjou	micrometer	9	0.79	0.04	0.69	0.04	0.47	doi.org/10.1080/00087114.1989.10796968
125	Oryza	sativa	Indica_IR36	percentage	1	7.25	NA	4.84	NA	0.4	doi.org/10.1023/A:1004043503389
126	Oryza	sativa	Indica_IR37	percentage	2	5.9	NA	4.83	NA	0.45	doi.org/10.1023/A:1004043503389
127	Oryza	sativa	Indica_IR38	percentage	3	9.3800000000000008	NA	1.1599999999999999	NA	0.11	doi.org/10.1023/A:1004043503389
128	Oryza	sativa	Indica_IR39	percentage	4	5.65	NA	3.62	NA	0.39	doi.org/10.1023/A:1004043503389
129	Oryza	sativa	Indica_IR40	percentage	5	6.08	NA	1.72	NA	0.22	doi.org/10.1023/A:1004043503389
130	Oryza	sativa	Indica_IR41	percentage	6	6.79	NA	1.49	NA	0.18	doi.org/10.1023/A:1004043503389
131	Oryza	sativa	Indica_IR42	percentage	7	4.84	NA	1.97	NA	0.28999999999999998	doi.org/10.1023/A:1004043503389
132	Oryza	sativa	Indica_IR43	percentage	8	4.8600000000000003	NA	2.29	NA	0.32	doi.org/10.1023/A:1004043503389
133	Oryza	sativa	Indica_IR44	percentage	9	4.76	NA	1.59	NA	0.25	doi.org/10.1023/A:1004043503389
134	Oryza	sativa	Indica_IR45	percentage	10	4.3600000000000003	NA	2.15	NA	0.33	doi.org/10.1023/A:1004043503389
135	Oryza	sativa	Indica_IR46	percentage	11	4.74	NA	2.13	NA	0.31	doi.org/10.1023/A:1004043503389
136	Oryza	sativa	Indica_IR47	percentage	12	4.43	NA	3.2	NA	0.42	doi.org/10.1023/A:1004043503389
137	Coffea	canephora	NA	micrometer	A	1.79	NA	0.6	NA	0.25	doi.org/10.1080/00087114.1998.10589147
138	Coffea	canephora	NA	micrometer	B	1.48	NA	0.55000000000000004	NA	0.27	doi.org/10.1080/00087114.1998.10589147
139	Coffea	canephora	NA	micrometer	C	1.43	NA	0.48	NA	0.25	doi.org/10.1080/00087114.1998.10589147
140	Coffea	canephora	NA	micrometer	D	1.26	NA	0.47	NA	0.27	doi.org/10.1080/00087114.1998.10589147
141	Coffea	canephora	NA	micrometer	E	0.96	NA	0.7	NA	0.42	doi.org/10.1080/00087114.1998.10589147
142	Coffea	canephora	NA	micrometer	F	NA	NA	NA	NA	NA	doi.org/10.1080/00087114.1998.10589147
143	Coffea	canephora	NA	micrometer	G	0.99	NA	0.42	NA	0.3	doi.org/10.1080/00087114.1998.10589147
144	Coffea	canephora	NA	micrometer	H	0.91	NA	0.37	NA	0.28999999999999998	doi.org/10.1080/00087114.1998.10589147
145	Coffea	canephora	NA	micrometer	I	0.8	NA	0.38	NA	0.32	doi.org/10.1080/00087114.1998.10589147
146	Coffea	canephora	NA	micrometer	J	0.52	NA	0.52	NA	0.5	doi.org/10.1080/00087114.1998.10589147
147	Coffea	canephora	NA	micrometer	K	0.43	NA	0.42	NA	0.49	doi.org/10.1080/00087114.1998.10589147
148	Arabidopsis	thaliana	Wassileskija	micrometer	1	41.34	NA	39.42	NA	0.49	doi.org/10.1046/j.1365-313X.1998.00086.x
149	Arabidopsis	thaliana	Wassileskija	micrometer	2	40.28	NA	11.84	NA	0.23	doi.org/10.1046/j.1365-313X.1998.00086.x
150	Arabidopsis	thaliana	Wassileskija	micrometer	3	42.12	NA	27.22	NA	0.39	doi.org/10.1046/j.1365-313X.1998.00086.x
151	Arabidopsis	thaliana	Wassileskija	micrometer	4	40.24	NA	12.41	NA	0.24	doi.org/10.1046/j.1365-313X.1998.00086.x
152	Arabidopsis	thaliana	Wassileskija	micrometer	5	42.21	NA	34.11	NA	0.45	doi.org/10.1046/j.1365-313X.1998.00086.x
153	Cucumis	sativus	Beijin_Jietou	micrometer	1	1.34	NA	0.97	NA	0.42	doi.org/10.1023/A:1008603608879
154	Cucumis	sativus	Beijin_Jietou	micrometer	2	1.18	NA	0.99	NA	0.46	doi.org/10.1023/A:1008603608879
155	Cucumis	sativus	Beijin_Jietou	micrometer	3	1.06	NA	0.89	NA	0.46	doi.org/10.1023/A:1008603608879
156	Cucumis	sativus	Beijin_Jietou	micrometer	4	1.1599999999999999	NA	0.68	NA	0.37	doi.org/10.1023/A:1008603608879
157	Cucumis	sativus	Beijin_Jietou	micrometer	5	0.89	NA	0.85	NA	0.49	doi.org/10.1023/A:1008603608879
158	Cucumis	sativus	Beijin_Jietou	micrometer	6	0.88	NA	0.68	NA	0.44	doi.org/10.1023/A:1008603608879
159	Cucumis	sativus	Beijin_Jietou	micrometer	7	0.95	NA	0.53	NA	0.36	doi.org/10.1023/A:1008603608879
160	Triticum	durum	Timilia	micrometer	1A	4.2	0.35	2.6	0.33	0.38	doi.org/10.1080/00087114.2002.10589262
161	Triticum	durum	Timilia	micrometer	2A	4.8499999999999996	0.28999999999999998	3.93	0.27	0.45	doi.org/10.1080/00087114.2002.10589262
162	Triticum	durum	Timilia	micrometer	3A	4.96	0.11	3.36	0.3	0.4	doi.org/10.1080/00087114.2002.10589262
163	Triticum	durum	Timilia	micrometer	4A	4.2699999999999996	0.36	3.05	0.18	0.42	doi.org/10.1080/00087114.2002.10589262
164	Triticum	durum	Timilia	micrometer	5A	4.38	0.59	2.44	0.25	0.36	doi.org/10.1080/00087114.2002.10589262
165	Triticum	durum	Timilia	micrometer	6A	3.65	0.23	3.04	0.23	0.45	doi.org/10.1080/00087114.2002.10589262
166	Triticum	durum	Timilia	micrometer	7A	4.1399999999999997	0.41	3.53	0.25	0.46	doi.org/10.1080/00087114.2002.10589262
167	Triticum	durum	Timilia	micrometer	1B	4.58	0.38	2.64	0.32	0.37	doi.org/10.1080/00087114.2002.10589262
168	Triticum	durum	Timilia	micrometer	2B	5.29	0.37	3.94	0.28000000000000003	0.43	doi.org/10.1080/00087114.2002.10589262
169	Triticum	durum	Timilia	micrometer	3B	5.7	0.36	4.22	0.28000000000000003	0.43	doi.org/10.1080/00087114.2002.10589262
170	Triticum	durum	Timilia	micrometer	4B	5.27	0.26	2.63	0.24	0.33	doi.org/10.1080/00087114.2002.10589262
171	Triticum	durum	Timilia	micrometer	5B	5.69	0.7	3.02	0.23	0.35	doi.org/10.1080/00087114.2002.10589262
172	Triticum	durum	Timilia	micrometer	6B	4.97	0.43	2.14	0.24	0.3	doi.org/10.1080/00087114.2002.10589262
173	Triticum	durum	Timilia	micrometer	7B	4.92	0.28000000000000003	3.07	0.4	0.38	doi.org/10.1080/00087114.2002.10589262
174	Triticum	durum	Simeto	micrometer	1A	3.68	0.6	2.67	0.35	0.42	doi.org/10.1080/00087114.2002.10589262
175	Triticum	durum	Simeto	micrometer	2A	4.7	0.61	3.83	0.56000000000000005	0.45	doi.org/10.1080/00087114.2002.10589262
176	Triticum	durum	Simeto	micrometer	3A	4.6100000000000003	0.38	3.66	0.37	0.44	doi.org/10.1080/00087114.2002.10589262
177	Triticum	durum	Simeto	micrometer	4A	4	0.7	3.15	0.26	0.44	doi.org/10.1080/00087114.2002.10589262
178	Triticum	durum	Simeto	micrometer	5A	4.62	0.5	2.37	0.33	0.34	doi.org/10.1080/00087114.2002.10589262
179	Triticum	durum	Simeto	micrometer	6A	3.84	0.51	2.95	0.45	0.43	doi.org/10.1080/00087114.2002.10589262
180	Triticum	durum	Simeto	micrometer	7A	4.3	0.36	3.11	0.36	0.42	doi.org/10.1080/00087114.2002.10589262
181	Triticum	durum	Simeto	micrometer	1B	4.72	0.89	2.44	0.3	0.34	doi.org/10.1080/00087114.2002.10589262
182	Triticum	durum	Simeto	micrometer	2B	5.24	0.53	3.65	0.57999999999999996	0.41	doi.org/10.1080/00087114.2002.10589262
183	Triticum	durum	Simeto	micrometer	3B	5.26	0.75	4.28	0.69	0.45	doi.org/10.1080/00087114.2002.10589262
184	Triticum	durum	Simeto	micrometer	4B	4.99	0.59	2.74	0.38	0.35	doi.org/10.1080/00087114.2002.10589262
185	Triticum	durum	Simeto	micrometer	5B	5.64	0.81	2.79	0.38	0.33	doi.org/10.1080/00087114.2002.10589262
186	Triticum	durum	Simeto	micrometer	6B	4.1900000000000004	0.61	2.16	0.4	0.34	doi.org/10.1080/00087114.2002.10589262
187	Triticum	durum	Simeto	micrometer	7B	4.57	0.59	3.33	0.38	0.42	doi.org/10.1080/00087114.2002.10589262
188	Triticum	durum	Capeiti	micrometer	1A	4.03	0.87	2.73	0.49	0.4	doi.org/10.1080/00087114.2002.10589262
189	Triticum	durum	Capeiti	micrometer	2A	5.45	0.88	3.76	0.64	0.41	doi.org/10.1080/00087114.2002.10589262
190	Triticum	durum	Capeiti	micrometer	3A	4.9000000000000004	0.57999999999999996	4.08	0.84	0.45	doi.org/10.1080/00087114.2002.10589262
191	Triticum	durum	Capeiti	micrometer	4A	4.58	0.63	3.28	0.42	0.42	doi.org/10.1080/00087114.2002.10589262
192	Triticum	durum	Capeiti	micrometer	5A	4.78	0.86	2.7	0.22	0.36	doi.org/10.1080/00087114.2002.10589262
193	Triticum	durum	Capeiti	micrometer	6A	3.71	0.62	3.28	0.32	0.47	doi.org/10.1080/00087114.2002.10589262
194	Triticum	durum	Capeiti	micrometer	7A	4.79	0.69	3.57	0.73	0.43	doi.org/10.1080/00087114.2002.10589262
195	Triticum	durum	Capeiti	micrometer	1B	5.51	0.97	2.7	0.32	0.33	doi.org/10.1080/00087114.2002.10589262
196	Triticum	durum	Capeiti	micrometer	2B	5.43	0.73	4.26	0.69	0.44	doi.org/10.1080/00087114.2002.10589262
197	Triticum	durum	Capeiti	micrometer	3B	5.85	0.89	4.38	0.6	0.43	doi.org/10.1080/00087114.2002.10589262
198	Triticum	durum	Capeiti	micrometer	4B	5.48	0.75	2.98	0.56000000000000005	0.35	doi.org/10.1080/00087114.2002.10589262
199	Triticum	durum	Capeiti	micrometer	5B	5.98	1.02	3.11	0.51	0.34	doi.org/10.1080/00087114.2002.10589262
200	Triticum	durum	Capeiti	micrometer	6B	4.8	0.56999999999999995	3.2	0.56000000000000005	0.4	doi.org/10.1080/00087114.2002.10589262
201	Triticum	durum	Capeiti	micrometer	7B	5.01	1.05	3.69	0.42	0.42	doi.org/10.1080/00087114.2002.10589262
202	Vitis	vinifera	Thompson_seedless	micrometer	1	1.44	NA	1.01	NA	0.41	doi.org/10.1508/cytologia.50.83
203	Vitis	vinifera	Thompson_seedless	micrometer	2	1.28	NA	0.82	NA	0.39	doi.org/10.1508/cytologia.50.83
204	Vitis	vinifera	Thompson_seedless	micrometer	3	1.2	NA	0.78	NA	0.39	doi.org/10.1508/cytologia.50.83
205	Vitis	vinifera	Thompson_seedless	micrometer	4	0.98	NA	0.95	NA	0.49	doi.org/10.1508/cytologia.50.83
206	Vitis	vinifera	Thompson_seedless	micrometer	5	0.95	NA	0.9	NA	0.49	doi.org/10.1508/cytologia.50.83
207	Vitis	vinifera	Thompson_seedless	micrometer	6	1.33	NA	0.5	NA	0.27	doi.org/10.1508/cytologia.50.83
208	Vitis	vinifera	Thompson_seedless	micrometer	7	1.05	NA	0.75	NA	0.42	doi.org/10.1508/cytologia.50.83
209	Vitis	vinifera	Thompson_seedless	micrometer	8	1.08	NA	0.65	NA	0.38	doi.org/10.1508/cytologia.50.83
210	Vitis	vinifera	Thompson_seedless	micrometer	9	0.98	NA	0.7	NA	0.42	doi.org/10.1508/cytologia.50.83
211	Vitis	vinifera	Thompson_seedless	micrometer	10	1.08	NA	0.6	NA	0.36	doi.org/10.1508/cytologia.50.83
212	Vitis	vinifera	Thompson_seedless	micrometer	11	1	NA	0.68	NA	0.4	doi.org/10.1508/cytologia.50.83
213	Vitis	vinifera	Thompson_seedless	micrometer	12	0.9	NA	0.68	NA	0.43	doi.org/10.1508/cytologia.50.83
214	Vitis	vinifera	Thompson_seedless	micrometer	13	0.95	NA	0.6	NA	0.39	doi.org/10.1508/cytologia.50.83
215	Vitis	vinifera	Thompson_seedless	micrometer	14	0.75	NA	0.75	NA	0.5	doi.org/10.1508/cytologia.50.83
216	Vitis	vinifera	Thompson_seedless	micrometer	15	0.85	NA	0.63	NA	0.42	doi.org/10.1508/cytologia.50.83
217	Vitis	vinifera	Thompson_seedless	micrometer	16	0.73	NA	0.73	NA	0.5	doi.org/10.1508/cytologia.50.83
218	Vitis	vinifera	Thompson_seedless	micrometer	17	0.78	NA	0.6	NA	0.44	doi.org/10.1508/cytologia.50.83
219	Vitis	vinifera	Thompson_seedless	micrometer	18	0.65	NA	0.57999999999999996	NA	0.47	doi.org/10.1508/cytologia.50.83
220	Vitis	vinifera	Thompson_seedless	micrometer	19	0.6	NA	0.5	NA	0.45	doi.org/10.1508/cytologia.50.83
221	Vitis	vinifera	Kalisahebi	micrometer	1	1.35	NA	1.1000000000000001	NA	0.45	doi.org/10.1508/cytologia.50.83
222	Vitis	vinifera	Kalisahebi	micrometer	2	1.25	NA	1.01	NA	0.45	doi.org/10.1508/cytologia.50.83
223	Vitis	vinifera	Kalisahebi	micrometer	3	1.5	NA	0.68	NA	0.31	doi.org/10.1508/cytologia.50.83
224	Vitis	vinifera	Kalisahebi	micrometer	4	1.28	NA	0.82	NA	0.39	doi.org/10.1508/cytologia.50.83
225	Vitis	vinifera	Kalisahebi	micrometer	5	0.11	NA	0.08	NA	0.42	doi.org/10.1508/cytologia.50.83
226	Vitis	vinifera	Kalisahebi	micrometer	6	0.12	NA	7.0000000000000007E-2	NA	0.38	doi.org/10.1508/cytologia.50.83
227	Vitis	vinifera	Kalisahebi	micrometer	7	1.1200000000000001	NA	0.71	NA	0.39	doi.org/10.1508/cytologia.50.83
228	Vitis	vinifera	Kalisahebi	micrometer	8	1.1499999999999999	NA	0.65	NA	0.36	doi.org/10.1508/cytologia.50.83
229	Vitis	vinifera	Kalisahebi	micrometer	9	1.03	NA	0.75	NA	0.42	doi.org/10.1508/cytologia.50.83
230	Vitis	vinifera	Kalisahebi	micrometer	10	1.1000000000000001	NA	0.6	NA	0.35	doi.org/10.1508/cytologia.50.83
231	Vitis	vinifera	Kalisahebi	micrometer	11	0.87	NA	0.78	NA	0.47	doi.org/10.1508/cytologia.50.83
232	Vitis	vinifera	Kalisahebi	micrometer	12	1.03	NA	0.62	NA	0.38	doi.org/10.1508/cytologia.50.83
233	Vitis	vinifera	Kalisahebi	micrometer	13	0.93	NA	0.65	NA	0.41	doi.org/10.1508/cytologia.50.83
234	Vitis	vinifera	Kalisahebi	micrometer	14	0.98	NA	0.55000000000000004	NA	0.36	doi.org/10.1508/cytologia.50.83
235	Vitis	vinifera	Kalisahebi	micrometer	15	0.88	NA	0.6	NA	0.41	doi.org/10.1508/cytologia.50.83
236	Vitis	vinifera	Kalisahebi	micrometer	16	0.8	NA	0.63	NA	0.44	doi.org/10.1508/cytologia.50.83
237	Vitis	vinifera	Kalisahebi	micrometer	17	0.85	NA	0.55000000000000004	NA	0.39	doi.org/10.1508/cytologia.50.83
238	Vitis	vinifera	Kalisahebi	micrometer	18	0.7	NA	0.5	NA	0.42	doi.org/10.1508/cytologia.50.83
239	Vitis	vinifera	Kalisahebi	micrometer	19	0.53	NA	0.5	NA	0.49	doi.org/10.1508/cytologia.50.83
240	Vitis	vinifera	Anab-e-shasi	micrometer	1	1.28	NA	0.82	NA	0.39	doi.org/10.1508/cytologia.50.83
241	Vitis	vinifera	Anab-e-shasi	micrometer	2	1.1000000000000001	NA	0.7	NA	0.39	doi.org/10.1508/cytologia.50.83
242	Vitis	vinifera	Anab-e-shasi	micrometer	3	1.03	NA	0.62	NA	0.38	doi.org/10.1508/cytologia.50.83
243	Vitis	vinifera	Anab-e-shasi	micrometer	4	0.95	NA	0.68	NA	0.42	doi.org/10.1508/cytologia.50.83
244	Vitis	vinifera	Anab-e-shasi	micrometer	5	1	NA	0.55000000000000004	NA	0.35	doi.org/10.1508/cytologia.50.83
245	Vitis	vinifera	Anab-e-shasi	micrometer	6	0.98	NA	0.56999999999999995	NA	0.37	doi.org/10.1508/cytologia.50.83
246	Vitis	vinifera	Anab-e-shasi	micrometer	7	0.83	NA	0.67	NA	0.45	doi.org/10.1508/cytologia.50.83
247	Vitis	vinifera	Anab-e-shasi	micrometer	8	0.75	NA	0.73	NA	0.49	doi.org/10.1508/cytologia.50.83
248	Vitis	vinifera	Anab-e-shasi	micrometer	9	0.85	NA	0.57999999999999996	NA	0.4	doi.org/10.1508/cytologia.50.83
249	Vitis	vinifera	Anab-e-shasi	micrometer	10	0.8	NA	0.55000000000000004	NA	0.41	doi.org/10.1508/cytologia.50.83
250	Vitis	vinifera	Anab-e-shasi	micrometer	11	0.78	NA	0.55000000000000004	NA	0.41	doi.org/10.1508/cytologia.50.83
251	Vitis	vinifera	Anab-e-shasi	micrometer	12	0.78	NA	0.55000000000000004	NA	0.41	doi.org/10.1508/cytologia.50.83
252	Vitis	vinifera	Anab-e-shasi	micrometer	13	0.9	NA	0.41	NA	0.31	doi.org/10.1508/cytologia.50.83
253	Vitis	vinifera	Anab-e-shasi	micrometer	14	0.77	NA	0.48	NA	0.38	doi.org/10.1508/cytologia.50.83
254	Vitis	vinifera	Anab-e-shasi	micrometer	15	0.68	NA	0.55000000000000004	NA	0.45	doi.org/10.1508/cytologia.50.83
255	Vitis	vinifera	Anab-e-shasi	micrometer	16	0.77	NA	0.38	NA	0.33	doi.org/10.1508/cytologia.50.83
256	Vitis	vinifera	Anab-e-shasi	micrometer	17	0.75	NA	0.38	NA	0.33	doi.org/10.1508/cytologia.50.83
257	Vitis	vinifera	Anab-e-shasi	micrometer	18	0.57999999999999996	NA	0.52	NA	0.48	doi.org/10.1508/cytologia.50.83
258	Vitis	vinifera	Anab-e-shasi	micrometer	19	0.55000000000000004	NA	0.43	NA	0.44	doi.org/10.1508/cytologia.50.83
259	Momordica	charantia	Abashi-goya	micrometer	1	1.1000000000000001	NA	1.1000000000000001	NA	0.5	doi.org/10.1508/cytologia.81.7
260	Momordica	charantia	Abashi-goya	micrometer	2	1.1000000000000001	NA	1	NA	0.48	doi.org/10.1508/cytologia.81.7
261	Momordica	charantia	Abashi-goya	micrometer	3	1	NA	1	NA	0.5	doi.org/10.1508/cytologia.81.7
262	Momordica	charantia	Abashi-goya	micrometer	4	1	NA	0.9	NA	0.47	doi.org/10.1508/cytologia.81.7
263	Momordica	charantia	Abashi-goya	micrometer	5	0.9	NA	0.9	NA	0.5	doi.org/10.1508/cytologia.81.7
264	Momordica	charantia	Abashi-goya	micrometer	6	0.9	NA	0.8	NA	0.47	doi.org/10.1508/cytologia.81.7
265	Momordica	charantia	Abashi-goya	micrometer	7	1	NA	0.7	NA	0.41	doi.org/10.1508/cytologia.81.7
266	Momordica	charantia	Abashi-goya	micrometer	8	1	NA	0.7	NA	0.41	doi.org/10.1508/cytologia.81.7
267	Momordica	charantia	Abashi-goya	micrometer	9	0.8	NA	0.8	NA	0.5	doi.org/10.1508/cytologia.81.7
268	Momordica	charantia	Abashi-goya	micrometer	10	0.8	NA	0.8	NA	0.5	doi.org/10.1508/cytologia.81.7
269	Momordica	charantia	Abashi-goya	micrometer	11	0.9	NA	0.7	NA	0.44	doi.org/10.1508/cytologia.81.7
270	Momordica	charantia	Abashi-goya	micrometer	12	0.9	NA	0.7	NA	0.44	doi.org/10.1508/cytologia.81.7
271	Momordica	charantia	Abashi-goya	micrometer	13	0.8	NA	0.8	NA	0.5	doi.org/10.1508/cytologia.81.7
272	Momordica	charantia	Abashi-goya	micrometer	14	0.8	NA	0.8	NA	0.5	doi.org/10.1508/cytologia.81.7
273	Momordica	charantia	Abashi-goya	micrometer	15	0.9	NA	0.6	NA	0.4	doi.org/10.1508/cytologia.81.7
274	Momordica	charantia	Abashi-goya	micrometer	16	0.9	NA	0.6	NA	0.4	doi.org/10.1508/cytologia.81.7
275	Momordica	charantia	Abashi-goya	micrometer	17	0.8	NA	0.6	NA	0.43	doi.org/10.1508/cytologia.81.7
276	Momordica	charantia	Abashi-goya	micrometer	18	0.8	NA	0.6	NA	0.43	doi.org/10.1508/cytologia.81.7
277	Momordica	charantia	Abashi-goya	micrometer	19	0.8	NA	0.7	NA	0.47	doi.org/10.1508/cytologia.81.7
278	Momordica	charantia	Abashi-goya	micrometer	20	0.7	NA	0.7	NA	0.5	doi.org/10.1508/cytologia.81.7
279	Momordica	charantia	Abashi-goya	micrometer	21	0.6	NA	0.6	NA	0.5	doi.org/10.1508/cytologia.81.7
280	Momordica	charantia	Abashi-goya	micrometer	22	0.6	NA	0.6	NA	0.5	doi.org/10.1508/cytologia.81.7
281	Momordica	charantia	Naga-goya	micrometer	1	1.5	NA	1.1000000000000001	NA	0.42	doi.org/10.1508/cytologia.81.7
282	Momordica	charantia	Naga-goya	micrometer	2	1.5	NA	1.1000000000000001	NA	0.42	doi.org/10.1508/cytologia.81.7
283	Momordica	charantia	Naga-goya	micrometer	3	1.4	NA	1	NA	0.42	doi.org/10.1508/cytologia.81.7
284	Momordica	charantia	Naga-goya	micrometer	4	1.3	NA	1.2	NA	0.48	doi.org/10.1508/cytologia.81.7
285	Momordica	charantia	Naga-goya	micrometer	5	1.2	NA	1.2	NA	0.5	doi.org/10.1508/cytologia.81.7
286	Momordica	charantia	Naga-goya	micrometer	6	1.2	NA	1	NA	0.45	doi.org/10.1508/cytologia.81.7
287	Momordica	charantia	Naga-goya	micrometer	7	1.2	NA	1	NA	0.45	doi.org/10.1508/cytologia.81.7
288	Momordica	charantia	Naga-goya	micrometer	8	1.2	NA	0.8	NA	0.4	doi.org/10.1508/cytologia.81.7
289	Momordica	charantia	Naga-goya	micrometer	9	1.1000000000000001	NA	0.8	NA	0.42	doi.org/10.1508/cytologia.81.7
290	Momordica	charantia	Naga-goya	micrometer	10	1.1000000000000001	NA	0.8	NA	0.42	doi.org/10.1508/cytologia.81.7
291	Momordica	charantia	Naga-goya	micrometer	11	1	NA	0.8	NA	0.44	doi.org/10.1508/cytologia.81.7
292	Momordica	charantia	Naga-goya	micrometer	12	0.9	NA	0.9	NA	0.5	doi.org/10.1508/cytologia.81.7
293	Momordica	charantia	Naga-goya	micrometer	13	0.9	NA	0.9	NA	0.5	doi.org/10.1508/cytologia.81.7
294	Momordica	charantia	Naga-goya	micrometer	14	0.9	NA	0.8	NA	0.47	doi.org/10.1508/cytologia.81.7
295	Momordica	charantia	Naga-goya	micrometer	15	1	NA	0.8	NA	0.44	doi.org/10.1508/cytologia.81.7
296	Momordica	charantia	Naga-goya	micrometer	16	0.9	NA	0.7	NA	0.44	doi.org/10.1508/cytologia.81.7
297	Momordica	charantia	Naga-goya	micrometer	17	0.9	NA	0.7	NA	0.44	doi.org/10.1508/cytologia.81.7
298	Momordica	charantia	Naga-goya	micrometer	18	0.9	NA	0.7	NA	0.44	doi.org/10.1508/cytologia.81.7
299	Momordica	charantia	Naga-goya	micrometer	19	0.8	NA	0.8	NA	0.5	doi.org/10.1508/cytologia.81.7
300	Momordica	charantia	Naga-goya	micrometer	20	0.8	NA	0.7	NA	0.47	doi.org/10.1508/cytologia.81.7
301	Momordica	charantia	Naga-goya	micrometer	21	0.7	NA	0.7	NA	0.5	doi.org/10.1508/cytologia.81.7
302	Momordica	charantia	Naga-goya	micrometer	22	0.7	NA	0.7	NA	0.5	doi.org/10.1508/cytologia.81.7
303	Momordica	charantia	Niro-goya	micrometer	1	1.6	NA	1.4	NA	0.47	doi.org/10.1508/cytologia.81.7
304	Momordica	charantia	Niro-goya	micrometer	2	1.6	NA	1.3	NA	0.45	doi.org/10.1508/cytologia.81.7
305	Momordica	charantia	Niro-goya	micrometer	3	1.4	NA	1.4	NA	0.5	doi.org/10.1508/cytologia.81.7
306	Momordica	charantia	Niro-goya	micrometer	4	1.4	NA	1.3	NA	0.48	doi.org/10.1508/cytologia.81.7
307	Momordica	charantia	Niro-goya	micrometer	5	1.3	NA	1.2	NA	0.48	doi.org/10.1508/cytologia.81.7
308	Momordica	charantia	Niro-goya	micrometer	6	1.3	NA	1.2	NA	0.48	doi.org/10.1508/cytologia.81.7
309	Momordica	charantia	Niro-goya	micrometer	7	1.3	NA	0.9	NA	0.41	doi.org/10.1508/cytologia.81.7
310	Momordica	charantia	Niro-goya	micrometer	8	1.3	NA	0.8	NA	0.38	doi.org/10.1508/cytologia.81.7
311	Momordica	charantia	Niro-goya	micrometer	9	1.3	NA	0.8	NA	0.38	doi.org/10.1508/cytologia.81.7
312	Momordica	charantia	Niro-goya	micrometer	10	1.3	NA	1	NA	0.43	doi.org/10.1508/cytologia.81.7
313	Momordica	charantia	Niro-goya	micrometer	11	1.1000000000000001	NA	1	NA	0.48	doi.org/10.1508/cytologia.81.7
314	Momordica	charantia	Niro-goya	micrometer	12	1.1000000000000001	NA	1	NA	0.48	doi.org/10.1508/cytologia.81.7
315	Momordica	charantia	Niro-goya	micrometer	13	1.1000000000000001	NA	1	NA	0.48	doi.org/10.1508/cytologia.81.7
316	Momordica	charantia	Niro-goya	micrometer	14	1.1000000000000001	NA	0.8	NA	0.42	doi.org/10.1508/cytologia.81.7
317	Momordica	charantia	Niro-goya	micrometer	15	1.2	NA	0.8	NA	0.4	doi.org/10.1508/cytologia.81.7
318	Momordica	charantia	Niro-goya	micrometer	16	1.1000000000000001	NA	0.7	NA	0.39	doi.org/10.1508/cytologia.81.7
319	Momordica	charantia	Niro-goya	micrometer	17	1.1000000000000001	NA	0.7	NA	0.39	doi.org/10.1508/cytologia.81.7
320	Momordica	charantia	Niro-goya	micrometer	18	1.1000000000000001	NA	0.7	NA	0.39	doi.org/10.1508/cytologia.81.7
321	Momordica	charantia	Niro-goya	micrometer	19	1.1000000000000001	NA	0.7	NA	0.39	doi.org/10.1508/cytologia.81.7
322	Momordica	charantia	Niro-goya	micrometer	20	0.8	NA	0.7	NA	0.47	doi.org/10.1508/cytologia.81.7
323	Momordica	charantia	Niro-goya	micrometer	21	0.8	NA	0.7	NA	0.47	doi.org/10.1508/cytologia.81.7
324	Momordica	charantia	Niro-goya	micrometer	22	0.7	NA	0.7	NA	0.5	doi.org/10.1508/cytologia.81.7
325	Sorghum	bicolor	BTx623	micrometer	1	2.91	5.1100000000000003	2.2000000000000002	1.32	0.43	doi.org/10.1534/genetics.104.035980
326	Sorghum	bicolor	BTx624	micrometer	2	2.08	3.87	1.79	1.1599999999999999	0.46	doi.org/10.1534/genetics.104.035980
327	Sorghum	bicolor	BTx625	micrometer	3	2.04	3.85	1.81	1.1299999999999999	0.47	doi.org/10.1534/genetics.104.035980
328	Sorghum	bicolor	BTx626	micrometer	4	1.86	3.5	1.64	1.1399999999999999	0.47	doi.org/10.1534/genetics.104.035980
329	Sorghum	bicolor	BTx627	micrometer	5	1.74	3.44	1.7	1.02	0.5	doi.org/10.1534/genetics.104.035980
330	Sorghum	bicolor	BTx628	micrometer	6	1.85	3.15	1.3	1.42	0.41	doi.org/10.1534/genetics.104.035980
331	Sorghum	bicolor	BTx629	micrometer	7	1.61	3.13	1.52	1.06	0.49	doi.org/10.1534/genetics.104.035980
332	Sorghum	bicolor	BTx630	micrometer	8	1.61	3.07	1.46	1.1000000000000001	0.48	doi.org/10.1534/genetics.104.035980
333	Sorghum	bicolor	BTx631	micrometer	9	1.5	2.98	1.48	1.02	0.5	doi.org/10.1534/genetics.104.035980
334	Sorghum	bicolor	BTx632	micrometer	10	1.5	2.94	1.44	1.04	0.49	doi.org/10.1534/genetics.104.035980
335	Oryza	sativa	Nippombare	micrometer	1	37.729999999999997	5.44	23.39	3.64	0.38	doi.org/10.1101/gr.194601
336	Oryza	sativa	Nippombare	micrometer	2	32.75	4.75	19.7	3.3	0.38	doi.org/10.1101/gr.194601
337	Oryza	sativa	Nippombare	micrometer	3	29.87	4.28	26.54	4.0999999999999996	0.47	doi.org/10.1101/gr.194601
338	Oryza	sativa	Nippombare	micrometer	4	31.91	5.18	6.23	0.83	0.16	doi.org/10.1101/gr.194601
339	Oryza	sativa	Nippombare	micrometer	5	24.62	3.58	12.46	1.76	0.34	doi.org/10.1101/gr.194601
340	Oryza	sativa	Nippombare	micrometer	6	19.93	3.13	18.440000000000001	2.91	0.48	doi.org/10.1101/gr.194601
341	Oryza	sativa	Nippombare	micrometer	7	22.16	3.77	12.53	2.06	0.36	doi.org/10.1101/gr.194601
342	Oryza	sativa	Nippombare	micrometer	8	18.600000000000001	3.11	13.58	1.99	0.42	doi.org/10.1101/gr.194601
343	Oryza	sativa	Nippombare	micrometer	9	24.72	3.56	3.88	0.83	0.14000000000000001	doi.org/10.1101/gr.194601
344	Oryza	sativa	Nippombare	micrometer	10	18.600000000000001	2.7	6.14	0.94	0.25	doi.org/10.1101/gr.194601
345	Oryza	sativa	Nippombare	micrometer	11	17.57	2.81	13.37	2.08	0.43	doi.org/10.1101/gr.194601
346	Oryza	sativa	Nippombare	micrometer	12	15.28	2.36	11.65	2.06	0.43	doi.org/10.1101/gr.194601
347	Citrullus	lanatus	NA	micrometer	1	1.08	0.14000000000000001	0.7	0.04	0.39	doi.org/10.1007/s13258-011-0046-9
348	Citrullus	lanatus	NA	micrometer	2	0.84	0.1	0.57999999999999996	0.05	0.41	doi.org/10.1007/s13258-011-0046-9
349	Citrullus	lanatus	NA	micrometer	3	0.86	0.11	0.56999999999999995	7.0000000000000007E-2	0.4	doi.org/10.1007/s13258-011-0046-9
350	Citrullus	lanatus	NA	micrometer	4	0.78	0.08	0.63	0.06	0.45	doi.org/10.1007/s13258-011-0046-9
351	Citrullus	lanatus	NA	micrometer	5	0.82	0.05	0.57999999999999996	0.06	0.41	doi.org/10.1007/s13258-011-0046-9
352	Citrullus	lanatus	NA	micrometer	6	0.79	0.14000000000000001	0.5	7.0000000000000007E-2	0.39	doi.org/10.1007/s13258-011-0046-9
353	Citrullus	lanatus	NA	micrometer	7	0.84	0.06	0.51	0.15	0.38	doi.org/10.1007/s13258-011-0046-9
354	Citrullus	lanatus	NA	micrometer	8	0.84	0.14000000000000001	0.51	0.19	0.38	doi.org/10.1007/s13258-011-0046-9
355	Citrullus	lanatus	NA	micrometer	9	0.83	0.06	0.44	0.08	0.35	doi.org/10.1007/s13258-011-0046-9
356	Citrullus	lanatus	NA	micrometer	10	0.82	0.05	0.43	0.06	0.34	doi.org/10.1007/s13258-011-0046-9
357	Citrullus	lanatus	NA	micrometer	11	0.65	0.11	0.48	0.09	0.42	doi.org/10.1007/s13258-011-0046-9
358	Cucumis	melo	Inbred_line_9930	percentage	1	6.3	NA	3.25	NA	0.34	doi.org/10.1159/000314343
359	Cucumis	melo	Inbred_line_9931	percentage	2	5.0999999999999996	NA	2.4	NA	0.32	doi.org/10.1159/000314343
360	Cucumis	melo	Inbred_line_9932	percentage	3	4.51	NA	3.5	NA	0.44	doi.org/10.1159/000314343
361	Cucumis	melo	Inbred_line_9933	percentage	4	7.61	NA	5	NA	0.4	doi.org/10.1159/000314343
362	Cucumis	melo	Inbred_line_9934	percentage	5	6.8	NA	1.5	NA	0.18	doi.org/10.1159/000314343
363	Cucumis	melo	Inbred_line_9935	percentage	6	5.75	NA	3.5	NA	0.38	doi.org/10.1159/000314343
364	Cucumis	melo	Inbred_line_9936	percentage	7	4.7	NA	2.8	NA	0.37	doi.org/10.1159/000314343
365	Cucumis	melo	Inbred_line_9937	percentage	8	4.75	NA	2.5	NA	0.34	doi.org/10.1159/000314343
366	Cucumis	melo	Inbred_line_9938	percentage	9	3.49	NA	3.21	NA	0.48	doi.org/10.1159/000314343
367	Cucumis	melo	Inbred_line_9939	percentage	10	5.91	NA	3.5	NA	0.37	doi.org/10.1159/000314343
368	Cucumis	melo	Inbred_line_9940	percentage	11	4.3	NA	2.4	NA	0.36	doi.org/10.1159/000314343
369	Cucumis	melo	Inbred_line_9941	percentage	12	3.81	NA	3.4	NA	0.47	doi.org/10.1159/000314343
370	Zea	mays	McClintock_1981	percentage	1	8.34	NA	6.56	NA	0.44	www.genetics.org/content/165/2/849.long
371	Zea	mays	McClintock_1981	percentage	2	6.55	NA	5.45	NA	0.45	www.genetics.org/content/165/2/849.long
372	Zea	mays	McClintock_1981	percentage	3	7.5	NA	3.7	NA	0.33	www.genetics.org/content/165/2/849.long
373	Zea	mays	McClintock_1981	percentage	4	6.48	NA	4.12	NA	0.39	www.genetics.org/content/165/2/849.long
374	Zea	mays	McClintock_1981	percentage	5	5.75	NA	4.95	NA	0.46	www.genetics.org/content/165/2/849.long
375	Zea	mays	McClintock_1981	percentage	6	6.75	NA	2.15	NA	0.24	www.genetics.org/content/165/2/849.long
376	Zea	mays	McClintock_1981	percentage	7	6.05	NA	2.35	NA	0.28000000000000003	www.genetics.org/content/165/2/849.long
377	Zea	mays	McClintock_1981	percentage	8	6.75	NA	2.0499999999999998	NA	0.23	www.genetics.org/content/165/2/849.long
378	Zea	mays	McClintock_1981	percentage	9	4.97	NA	2.73	NA	0.35	www.genetics.org/content/165/2/849.long
379	Zea	mays	McClintock_1981	percentage	10	4.95	NA	1.75	NA	0.26	www.genetics.org/content/165/2/849.long
380	Zea	mays	Longley_1939_Rhoades_1950	percentage	1	8.3699999999999992	NA	6.43	NA	0.43	www.genetics.org/content/165/2/849.long
381	Zea	mays	Longley_1939_Rhoades_1950	percentage	2	6.75	NA	5.35	NA	0.44	www.genetics.org/content/165/2/849.long
382	Zea	mays	Longley_1939_Rhoades_1950	percentage	3	7.81	NA	3.89	NA	0.33	www.genetics.org/content/165/2/849.long
383	Zea	mays	Longley_1939_Rhoades_1950	percentage	4	6.51	NA	4.09	NA	0.39	www.genetics.org/content/165/2/849.long
384	Zea	mays	Longley_1939_Rhoades_1950	percentage	5	5.84	NA	4.8600000000000003	NA	0.45	www.genetics.org/content/165/2/849.long
385	Zea	mays	Longley_1939_Rhoades_1950	percentage	6	6.41	NA	1.99	NA	0.24	www.genetics.org/content/165/2/849.long
386	Zea	mays	Longley_1939_Rhoades_1950	percentage	7	6.07	NA	2.23	NA	0.27	www.genetics.org/content/165/2/849.long
387	Zea	mays	Longley_1939_Rhoades_1950	percentage	8	6.35	NA	1.95	NA	0.23	www.genetics.org/content/165/2/849.long
388	Zea	mays	Longley_1939_Rhoades_1950	percentage	9	5.26	NA	2.84	NA	0.35	www.genetics.org/content/165/2/849.long
389	Zea	mays	Longley_1939_Rhoades_1950	percentage	10	5.08	NA	1.82	NA	0.26	www.genetics.org/content/165/2/849.long
390	Zea	mays	Dawe_19921994	percentage	1	8.93	NA	6.87	NA	0.43	www.genetics.org/content/165/2/849.long
391	Zea	mays	Dawe_19921994	percentage	2	7.71	NA	4.59	NA	0.37	www.genetics.org/content/165/2/849.long
392	Zea	mays	Dawe_19921994	percentage	3	7.27	NA	3.53	NA	0.33	www.genetics.org/content/165/2/849.long
393	Zea	mays	Dawe_19921994	percentage	4	5.82	NA	4.18	NA	0.42	www.genetics.org/content/165/2/849.long
394	Zea	mays	Dawe_19921994	percentage	5	5.24	NA	4.8600000000000003	NA	0.48	www.genetics.org/content/165/2/849.long
395	Zea	mays	Dawe_19921994	percentage	6	7.35	NA	2.15	NA	0.23	www.genetics.org/content/165/2/849.long
396	Zea	mays	Dawe_19921994	percentage	7	6.34	NA	2.66	NA	0.3	www.genetics.org/content/165/2/849.long
397	Zea	mays	Dawe_19921994	percentage	8	6.06	NA	2.14	NA	0.26	www.genetics.org/content/165/2/849.long
398	Zea	mays	Dawe_19921994	percentage	9	4.6500000000000004	NA	2.75	NA	0.37	www.genetics.org/content/165/2/849.long
399	Zea	mays	Dawe_19921994	percentage	10	4.68	NA	2.02	NA	0.3	www.genetics.org/content/165/2/849.long
400	Zea	mays	Gillies_1973	percentage	1	7.92	NA	6.28	NA	0.44	www.genetics.org/content/165/2/849.long
401	Zea	mays	Gillies_1973	percentage	2	6.76	NA	5.64	NA	0.45	www.genetics.org/content/165/2/849.long
402	Zea	mays	Gillies_1973	percentage	3	7.44	NA	3.66	NA	0.33	www.genetics.org/content/165/2/849.long
403	Zea	mays	Gillies_1973	percentage	4	6.77	NA	4.03	NA	0.37	www.genetics.org/content/165/2/849.long
404	Zea	mays	Gillies_1973	percentage	5	5.97	NA	4.93	NA	0.45	www.genetics.org/content/165/2/849.long
405	Zea	mays	Gillies_1973	percentage	6	6.91	NA	2.29	NA	0.25	www.genetics.org/content/165/2/849.long
406	Zea	mays	Gillies_1973	percentage	7	5.99	NA	2.5099999999999998	NA	0.3	www.genetics.org/content/165/2/849.long
407	Zea	mays	Gillies_1973	percentage	8	6.56	NA	2.2400000000000002	NA	0.26	www.genetics.org/content/165/2/849.long
408	Zea	mays	Gillies_1973	percentage	9	5.23	NA	2.77	NA	0.35	www.genetics.org/content/165/2/849.long
409	Zea	mays	Gillies_1973	percentage	10	4.3899999999999997	NA	1.81	NA	0.28999999999999998	www.genetics.org/content/165/2/849.long
410	Zea	mays	Gilles_1981	percentage	1	8.25	NA	6.65	NA	0.45	www.genetics.org/content/165/2/849.long
411	Zea	mays	Gilles_1981	percentage	2	6.37	NA	5.53	NA	0.47	www.genetics.org/content/165/2/849.long
412	Zea	mays	Gilles_1981	percentage	3	7.61	NA	3.69	NA	0.33	www.genetics.org/content/165/2/849.long
413	Zea	mays	Gilles_1981	percentage	4	6.49	NA	4.01	NA	0.38	www.genetics.org/content/165/2/849.long
414	Zea	mays	Gilles_1981	percentage	5	5.84	NA	5.16	NA	0.47	www.genetics.org/content/165/2/849.long
415	Zea	mays	Gilles_1981	percentage	6	6.67	NA	2.4300000000000002	NA	0.27	www.genetics.org/content/165/2/849.long
416	Zea	mays	Gilles_1981	percentage	7	6.4	NA	2.4	NA	0.27	www.genetics.org/content/165/2/849.long
417	Zea	mays	Gilles_1981	percentage	8	6.14	NA	2.06	NA	0.25	www.genetics.org/content/165/2/849.long
418	Zea	mays	Gilles_1981	percentage	9	5.21	NA	2.4900000000000002	NA	0.32	www.genetics.org/content/165/2/849.long
419	Zea	mays	Gilles_1981	percentage	10	4.66	NA	1.84	NA	0.28000000000000003	www.genetics.org/content/165/2/849.long
420	Zea	mays	This_work	percentage	1	8.2799999999999994	NA	6.52	NA	0.44	www.genetics.org/content/165/2/849.long
421	Zea	mays	This_work	percentage	2	6.18	NA	5.72	NA	0.48	www.genetics.org/content/165/2/849.long
422	Zea	mays	This_work	percentage	3	7.49	NA	3.71	NA	0.33	www.genetics.org/content/165/2/849.long
423	Zea	mays	This_work	percentage	4	6.52	NA	4.18	NA	0.39	www.genetics.org/content/165/2/849.long
424	Zea	mays	This_work	percentage	5	5.66	NA	5.14	NA	0.48	www.genetics.org/content/165/2/849.long
425	Zea	mays	This_work	percentage	6	6.45	NA	2.4500000000000002	NA	0.28000000000000003	www.genetics.org/content/165/2/849.long
426	Zea	mays	This_work	percentage	7	6.39	NA	2.31	NA	0.27	www.genetics.org/content/165/2/849.long
427	Zea	mays	This_work	percentage	8	6.4	NA	2.1	NA	0.25	www.genetics.org/content/165/2/849.long
428	Zea	mays	This_work	percentage	9	5.0599999999999996	NA	2.64	NA	0.34	www.genetics.org/content/165/2/849.long
429	Zea	mays	This_work	percentage	10	4.82	NA	1.98	NA	0.28999999999999998	www.genetics.org/content/165/2/849.long
430	Cenchrus	americanus	Massue	percentage	1	10.19	NA	8.86	NA	0.47	doi.org/10.1139/g96-086
431	Cenchrus	americanus	Massue	percentage	2	10.29	NA	6.72	NA	0.4	doi.org/10.1139/g96-086
432	Cenchrus	americanus	Massue	percentage	3	8.86	NA	5.43	NA	0.38	doi.org/10.1139/g96-086
433	Cenchrus	americanus	Massue	percentage	4	7.89	NA	5.71	NA	0.42	doi.org/10.1139/g96-086
434	Cenchrus	americanus	Massue	percentage	5	7.17	NA	5.75	NA	0.45	doi.org/10.1139/g96-086
435	Cenchrus	americanus	Massue	percentage	6	6.86	NA	5.39	NA	0.44	doi.org/10.1139/g96-086
436	Cenchrus	americanus	Massue	percentage	7	6.8	NA	4.08	NA	0.38	doi.org/10.1139/g96-086
437	Theobroma	cacao	Comun	micrometer	1	0.75	NA	0.71	NA	0.49	doi.org/10.4238/2013.October.18.5
438	Theobroma	cacao	Comun	micrometer	2	0.7	NA	0.69	NA	0.5	doi.org/10.4238/2013.October.18.5
439	Theobroma	cacao	Comun	micrometer	3	1.03	NA	0.71	NA	0.41	doi.org/10.4238/2013.October.18.5
440	Theobroma	cacao	Comun	micrometer	4	0.86	NA	0.82	NA	0.49	doi.org/10.4238/2013.October.18.5
441	Theobroma	cacao	Comun	micrometer	5	0.79	NA	0.7	NA	0.47	doi.org/10.4238/2013.October.18.5
442	Theobroma	cacao	Comun	micrometer	6	0.72	NA	0.63	NA	0.47	doi.org/10.4238/2013.October.18.5
443	Theobroma	cacao	Comun	micrometer	7	0.74	NA	0.55000000000000004	NA	0.43	doi.org/10.4238/2013.October.18.5
444	Theobroma	cacao	Comun	micrometer	8	0.74	NA	0.55000000000000004	NA	0.43	doi.org/10.4238/2013.October.18.5
445	Theobroma	cacao	Comun	micrometer	9	0.65	NA	0.56000000000000005	NA	0.46	doi.org/10.4238/2013.October.18.5
446	Theobroma	cacao	Comun	micrometer	10	0.62	NA	0.52	NA	0.46	doi.org/10.4238/2013.October.18.5
447	Theobroma	cacao	Pucala	micrometer	1	1.1000000000000001	NA	1	NA	0.48	doi.org/10.4238/2013.October.18.5
448	Theobroma	cacao	Pucala	micrometer	2	1.08	NA	0.86	NA	0.44	doi.org/10.4238/2013.October.18.5
449	Theobroma	cacao	Pucala	micrometer	3	1.06	NA	0.87	NA	0.45	doi.org/10.4238/2013.October.18.5
450	Theobroma	cacao	Pucala	micrometer	4	0.95	NA	0.86	NA	0.48	doi.org/10.4238/2013.October.18.5
451	Theobroma	cacao	Pucala	micrometer	5	0.85	NA	0.55000000000000004	NA	0.39	doi.org/10.4238/2013.October.18.5
452	Theobroma	cacao	Pucala	micrometer	6	0.86	NA	0.73	NA	0.46	doi.org/10.4238/2013.October.18.5
453	Theobroma	cacao	Pucala	micrometer	7	0.77	NA	0.73	NA	0.49	doi.org/10.4238/2013.October.18.5
454	Theobroma	cacao	Pucala	micrometer	8	0.72	NA	0.69	NA	0.49	doi.org/10.4238/2013.October.18.5
455	Theobroma	cacao	Pucala	micrometer	9	0.8	NA	0.57999999999999996	NA	0.42	doi.org/10.4238/2013.October.18.5
456	Theobroma	cacao	Pucala	micrometer	10	0.68	NA	0.56000000000000005	NA	0.45	doi.org/10.4238/2013.October.18.5
457	Theobroma	cacao	Rui	micrometer	1	1.3	NA	1.05	NA	0.45	doi.org/10.4238/2013.October.18.5
458	Theobroma	cacao	Rui	micrometer	2	1.29	NA	0.97	NA	0.43	doi.org/10.4238/2013.October.18.5
459	Theobroma	cacao	Rui	micrometer	3	1.1599999999999999	NA	0.94	NA	0.45	doi.org/10.4238/2013.October.18.5
460	Theobroma	cacao	Rui	micrometer	4	1.1499999999999999	NA	0.93	NA	0.45	doi.org/10.4238/2013.October.18.5
461	Theobroma	cacao	Rui	micrometer	5	0.93	NA	0.88	NA	0.49	doi.org/10.4238/2013.October.18.5
462	Theobroma	cacao	Rui	micrometer	6	0.84	NA	0.75	NA	0.47	doi.org/10.4238/2013.October.18.5
463	Theobroma	cacao	Rui	micrometer	7	0.85	NA	0.7	NA	0.45	doi.org/10.4238/2013.October.18.5
464	Theobroma	cacao	Rui	micrometer	8	0.83	NA	0.69	NA	0.45	doi.org/10.4238/2013.October.18.5
465	Theobroma	cacao	Rui	micrometer	9	0.7	NA	0.62	NA	0.47	doi.org/10.4238/2013.October.18.5
466	Theobroma	cacao	Rui	micrometer	10	0.67	NA	0.59	NA	0.47	doi.org/10.4238/2013.October.18.5
467	Theobroma	cacao	Jaca	micrometer	1	1.17	NA	0.98	NA	0.46	doi.org/10.4238/2013.October.18.5
468	Theobroma	cacao	Jaca	micrometer	2	1.22	NA	0.87	NA	0.42	doi.org/10.4238/2013.October.18.5
469	Theobroma	cacao	Jaca	micrometer	3	1.07	NA	1	NA	0.48	doi.org/10.4238/2013.October.18.5
470	Theobroma	cacao	Jaca	micrometer	4	1.1499999999999999	NA	0.88	NA	0.43	doi.org/10.4238/2013.October.18.5
471	Theobroma	cacao	Jaca	micrometer	5	1.04	NA	0.84	NA	0.45	doi.org/10.4238/2013.October.18.5
472	Theobroma	cacao	Jaca	micrometer	6	0.88	NA	0.78	NA	0.47	doi.org/10.4238/2013.October.18.5
473	Theobroma	cacao	Jaca	micrometer	7	0.97	NA	0.6	NA	0.38	doi.org/10.4238/2013.October.18.5
474	Theobroma	cacao	Jaca	micrometer	8	0.78	NA	0.77	NA	0.5	doi.org/10.4238/2013.October.18.5
475	Theobroma	cacao	Jaca	micrometer	9	0.79	NA	0.68	NA	0.46	doi.org/10.4238/2013.October.18.5
476	Theobroma	cacao	Jaca	micrometer	10	0.75	NA	0.72	NA	0.49	doi.org/10.4238/2013.October.18.5
477	Theobroma	cacao	Sem_Vidro	micrometer	1	1.43	NA	1.27	NA	0.47	doi.org/10.4238/2013.October.18.5
478	Theobroma	cacao	Sem_Vidro	micrometer	2	1.35	NA	1	NA	0.43	doi.org/10.4238/2013.October.18.5
479	Theobroma	cacao	Sem_Vidro	micrometer	3	1.42	NA	1.1200000000000001	NA	0.44	doi.org/10.4238/2013.October.18.5
480	Theobroma	cacao	Sem_Vidro	micrometer	4	1.32	NA	1.0900000000000001	NA	0.45	doi.org/10.4238/2013.October.18.5
481	Theobroma	cacao	Sem_Vidro	micrometer	5	1.25	NA	1.08	NA	0.46	doi.org/10.4238/2013.October.18.5
482	Theobroma	cacao	Sem_Vidro	micrometer	6	1.1299999999999999	NA	0.75	NA	0.4	doi.org/10.4238/2013.October.18.5
483	Theobroma	cacao	Sem_Vidro	micrometer	7	1.1599999999999999	NA	0.67	NA	0.37	doi.org/10.4238/2013.October.18.5
484	Theobroma	cacao	Sem_Vidro	micrometer	8	0.95	NA	0.81	NA	0.46	doi.org/10.4238/2013.October.18.5
485	Theobroma	cacao	Sem_Vidro	micrometer	9	0.92	NA	0.8	NA	0.47	doi.org/10.4238/2013.October.18.5
486	Theobroma	cacao	Sem_Vidro	micrometer	10	0.71	NA	0.63	NA	0.47	doi.org/10.4238/2013.October.18.5
487	Prunus	persica	Raritan_Rose_Hardee_Stock4.2	micrometer	1	43.67	NA	21.83	NA	0.33	doi.org/10.1139/g72-039
488	Prunus	persica	Raritan_Rose_Hardee_Stock4.3	micrometer	2	22.85	NA	22.85	NA	0.5	doi.org/10.1139/g72-039
489	Prunus	persica	Raritan_Rose_Hardee_Stock4.4	micrometer	3	28.67	NA	13.03	NA	0.31	doi.org/10.1139/g72-039
490	Prunus	persica	Raritan_Rose_Hardee_Stock4.5	micrometer	4	21.7	NA	16.7	NA	0.43	doi.org/10.1139/g72-039
491	Prunus	persica	Raritan_Rose_Hardee_Stock4.6	micrometer	5	26.34	NA	9.76	NA	0.27	doi.org/10.1139/g72-039
492	Prunus	persica	Raritan_Rose_Hardee_Stock4.7	micrometer	6	29.45	NA	5.45	NA	0.16	doi.org/10.1139/g72-039
493	Prunus	persica	Raritan_Rose_Hardee_Stock4.8	micrometer	7	28.54	NA	4.76	NA	0.14000000000000001	doi.org/10.1139/g72-039
494	Prunus	persica	Raritan_Rose_Hardee_Stock4.9	micrometer	8	15.47	NA	5.73	NA	0.27	doi.org/10.1139/g72-039
495	Zea	mays	AL_Bandeirante	picogram	1	0.42699999999999999	1.7000000000000001E-2	0.376	2.7E-2	0.47	doi.org/10.1371/journal.pone.0190428.t001
496	Zea	mays	AL_Bandeirante	picogram	2	0.45600000000000002	0.03	0.26900000000000002	2.3E-2	0.37	doi.org/10.1371/journal.pone.0190428.t001
497	Zea	mays	AL_Bandeirante	picogram	3	0.44	0.04	0.23699999999999999	2.4E-2	0.35	doi.org/10.1371/journal.pone.0190428.t001
498	Zea	mays	AL_Bandeirante	picogram	4	0.39500000000000002	0.04	0.23899999999999999	3.1E-2	0.38	doi.org/10.1371/journal.pone.0190428.t001
499	Zea	mays	AL_Bandeirante	picogram	5	0.35499999999999998	0.02	0.27100000000000002	1.9E-2	0.43	doi.org/10.1371/journal.pone.0190428.t001
500	Zea	mays	AL_Bandeirante	picogram	6	0.41899999999999998	4.3999999999999997E-2	0.17100000000000001	2.1000000000000001E-2	0.28999999999999998	doi.org/10.1371/journal.pone.0190428.t001
501	Zea	mays	AL_Bandeirante	picogram	7	0.40799999999999997	2.5999999999999999E-2	0.156	2.3E-2	0.28000000000000003	doi.org/10.1371/journal.pone.0190428.t001
502	Zea	mays	AL_Bandeirante	picogram	8	0.40200000000000002	0.03	0.13100000000000001	1.2999999999999999E-2	0.25	doi.org/10.1371/journal.pone.0190428.t001
503	Zea	mays	AL_Bandeirante	picogram	9	0.34599999999999997	2.8000000000000001E-2	0.215	2.5000000000000001E-2	0.38	doi.org/10.1371/journal.pone.0190428.t001
504	Zea	mays	AL_Bandeirante	picogram	10	0.255	1.2999999999999999E-2	0.13100000000000001	8.0000000000000002E-3	0.34	doi.org/10.1371/journal.pone.0190428.t001
505	Lupinus	angustifolius	NA	micrometer	1	2.2400000000000002	NA	1.1000000000000001	NA	0.33	doi.org/10.1007/BF03195657
506	Lupinus	angustifolius	NA	micrometer	2	1.87	NA	1.29	NA	0.41	doi.org/10.1007/BF03195657
507	Lupinus	angustifolius	NA	micrometer	3	1.98	NA	1.17	NA	0.37	doi.org/10.1007/BF03195657
508	Lupinus	angustifolius	NA	micrometer	4	1.9	NA	1.0900000000000001	NA	0.36	doi.org/10.1007/BF03195657
509	Lupinus	angustifolius	NA	micrometer	5	1.78	NA	1.1000000000000001	NA	0.38	doi.org/10.1007/BF03195657
510	Lupinus	angustifolius	NA	micrometer	6	1.77	NA	1.02	NA	0.36	doi.org/10.1007/BF03195657
511	Lupinus	angustifolius	NA	micrometer	7	1.69	NA	1.07	NA	0.39	doi.org/10.1007/BF03195657
512	Lupinus	angustifolius	NA	micrometer	8	1.7	NA	1	NA	0.37	doi.org/10.1007/BF03195657
513	Lupinus	angustifolius	NA	micrometer	9	1.63	NA	0.98	NA	0.38	doi.org/10.1007/BF03195657
514	Lupinus	angustifolius	NA	micrometer	10	1.52	NA	0.98	NA	0.39	doi.org/10.1007/BF03195657
515	Lupinus	angustifolius	NA	micrometer	11	1.48	NA	0.92	NA	0.38	doi.org/10.1007/BF03195657
516	Lupinus	angustifolius	NA	micrometer	12	1.37	NA	0.92	NA	0.4	doi.org/10.1007/BF03195657
517	Lupinus	angustifolius	NA	micrometer	13	1.32	NA	1.01	NA	0.43	doi.org/10.1007/BF03195657
518	Lupinus	angustifolius	NA	micrometer	14	1.31	NA	0.93	NA	0.42	doi.org/10.1007/BF03195657
519	Lupinus	angustifolius	NA	micrometer	15	1.32	NA	0.9	NA	0.4	doi.org/10.1007/BF03195657
520	Lupinus	angustifolius	NA	micrometer	16	1.28	NA	0.85	NA	0.4	doi.org/10.1007/BF03195657
521	Lupinus	angustifolius	NA	micrometer	17	1.18	NA	0.86	NA	0.42	doi.org/10.1007/BF03195657
522	Lupinus	angustifolius	NA	micrometer	18	1.1299999999999999	NA	0.83	NA	0.43	doi.org/10.1007/BF03195657
523	Lupinus	angustifolius	NA	micrometer	19	1.1299999999999999	NA	0.77	NA	0.41	doi.org/10.1007/BF03195657
524	Lupinus	angustifolius	NA	micrometer	20	0.97	NA	0.69	NA	0.42	doi.org/10.1007/BF03195657
525	Malus	domestica	X3318	percentage	1	6.01	NA	2.5099999999999998	NA	0.28999999999999998	doi.org/10.17660/ActaHortic.2000.538.55
526	Malus	domestica	X3319	percentage	2	5.28	NA	2.4300000000000002	NA	0.32	doi.org/10.17660/ActaHortic.2000.538.55
527	Malus	domestica	X3320	percentage	3	4.72	NA	2.52	NA	0.35	doi.org/10.17660/ActaHortic.2000.538.55
528	Malus	domestica	X3321	percentage	4	4.58	NA	2.2000000000000002	NA	0.32	doi.org/10.17660/ActaHortic.2000.538.55
529	Malus	domestica	X3322	percentage	5	4.0999999999999996	NA	2.4500000000000002	NA	0.37	doi.org/10.17660/ActaHortic.2000.538.55
530	Malus	domestica	X3323	percentage	6	4.1399999999999997	NA	2.09	NA	0.34	doi.org/10.17660/ActaHortic.2000.538.55
531	Malus	domestica	X3324	percentage	7	3.87	NA	2.04	NA	0.35	doi.org/10.17660/ActaHortic.2000.538.55
532	Malus	domestica	X3325	percentage	8	3.73	NA	2.04	NA	0.35	doi.org/10.17660/ActaHortic.2000.538.55
533	Malus	domestica	X3326	percentage	9	3.36	NA	2.2599999999999998	NA	0.4	doi.org/10.17660/ActaHortic.2000.538.55
534	Malus	domestica	X3327	percentage	10	3.62	NA	1.98	NA	0.35	doi.org/10.17660/ActaHortic.2000.538.55
535	Malus	domestica	X3328	percentage	11	3.25	NA	2.2799999999999998	NA	0.41	doi.org/10.17660/ActaHortic.2000.538.55
536	Malus	domestica	X3329	percentage	12	3.63	NA	1.72	NA	0.32	doi.org/10.17660/ActaHortic.2000.538.55
537	Malus	domestica	X3330	percentage	13	3.14	NA	2.12	NA	0.4	doi.org/10.17660/ActaHortic.2000.538.55
538	Malus	domestica	X3331	percentage	14	3.05	NA	1.97	NA	0.39	doi.org/10.17660/ActaHortic.2000.538.55
539	Malus	domestica	X3332	percentage	15	3.16	NA	1.72	NA	0.35	doi.org/10.17660/ActaHortic.2000.538.55
540	Malus	domestica	X3333	percentage	16	2.84	NA	1.61	NA	0.36	doi.org/10.17660/ActaHortic.2000.538.55
541	Malus	domestica	X3334	percentage	17	2.66	NA	1.57	NA	0.37	doi.org/10.17660/ActaHortic.2000.538.55
542	Brassica	rapa	SSP_pekinensis_Chiifu	micrometer	A01	31.4	NA	19.899999999999999	NA	0.39	doi.org/10.1007/s00122-004-1771-0
543	Brassica	rapa	SSP_pekinensis_Chiifu	micrometer	A02	43.5	NA	4.5	NA	0.09	doi.org/10.1007/s00122-004-1771-0
544	Brassica	rapa	SSP_pekinensis_Chiifu	micrometer	A03	33.21	NA	13.89	NA	0.3	doi.org/10.1007/s00122-004-1771-0
545	Brassica	rapa	SSP_pekinensis_Chiifu	micrometer	A04	28.81	NA	12.59	NA	0.3	doi.org/10.1007/s00122-004-1771-0
546	Brassica	rapa	SSP_pekinensis_Chiifu	micrometer	A05	27.62	NA	13.18	NA	0.32	doi.org/10.1007/s00122-004-1771-0
547	Brassica	rapa	SSP_pekinensis_Chiifu	micrometer	A06	21.71	NA	15.09	NA	0.41	doi.org/10.1007/s00122-004-1771-0
548	Brassica	rapa	SSP_pekinensis_Chiifu	micrometer	A07	30.4	NA	6.4	NA	0.17	doi.org/10.1007/s00122-004-1771-0
549	Brassica	rapa	SSP_pekinensis_Chiifu	micrometer	A08	26.09	NA	6.61	NA	0.2	doi.org/10.1007/s00122-004-1771-0
550	Brassica	rapa	SSP_pekinensis_Chiifu	micrometer	A09	17.09	NA	9.91	NA	0.37	doi.org/10.1007/s00122-004-1771-0
551	Brassica	rapa	SSP_pekinensis_Chiifu	micrometer	A10	15.9	NA	7.8	NA	0.33	doi.org/10.1007/s00122-004-1771-0
552	Phaseolus	vulgaris	Calima	percentage	1	5.0599999999999996	NA	1.85	NA	0.27	doi.org/10.1007/s00122-002-1138-3
553	Phaseolus	vulgaris	Calima	percentage	2	6.82	NA	3.51	NA	0.34	doi.org/10.1007/s00122-002-1138-3
554	Phaseolus	vulgaris	Calima	percentage	3	5.54	NA	4.54	NA	0.45	doi.org/10.1007/s00122-002-1138-3
555	Phaseolus	vulgaris	Calima	percentage	4	6.26	NA	3.8	NA	0.38	doi.org/10.1007/s00122-002-1138-3
556	Phaseolus	vulgaris	Calima	percentage	5	6.49	NA	4.0999999999999996	NA	0.39	doi.org/10.1007/s00122-002-1138-3
557	Phaseolus	vulgaris	Calima	percentage	6	6.03	NA	3.23	NA	0.35	doi.org/10.1007/s00122-002-1138-3
558	Phaseolus	vulgaris	Calima	percentage	7	4.72	NA	3.93	NA	0.45	doi.org/10.1007/s00122-002-1138-3
559	Phaseolus	vulgaris	Calima	percentage	8	5.5	NA	2.74	NA	0.33	doi.org/10.1007/s00122-002-1138-3
560	Phaseolus	vulgaris	Calima	percentage	9	7.26	NA	1.97	NA	0.21	doi.org/10.1007/s00122-002-1138-3
561	Phaseolus	vulgaris	Calima	percentage	10	5.0599999999999996	NA	3.22	NA	0.39	doi.org/10.1007/s00122-002-1138-3
562	Phaseolus	vulgaris	Calima	percentage	11	4.5	NA	3.88	NA	0.46	doi.org/10.1007/s00122-002-1138-3
563	Solanum	tuberosum	G254_RH8903916	micrometer	1	62.7	NA	19.03	NA	0.23	doi.org/10.1007/s10577-009-9077-3
564	Solanum	tuberosum	G254_RH8903917	micrometer	2	50.04	NA	5.1100000000000003	NA	0.09	doi.org/10.1007/s10577-009-9077-3
565	Solanum	tuberosum	G254_RH8903918	micrometer	3	44.14	NA	11.74	NA	0.21	doi.org/10.1007/s10577-009-9077-3
566	Solanum	tuberosum	G254_RH8903919	micrometer	4	38.19	NA	18.350000000000001	NA	0.32	doi.org/10.1007/s10577-009-9077-3
567	Solanum	tuberosum	G254_RH8903920	micrometer	5	21.66	NA	18.14	NA	0.46	doi.org/10.1007/s10577-009-9077-3
568	Solanum	tuberosum	G254_RH8903921	micrometer	6	37.89	NA	12.42	NA	0.25	doi.org/10.1007/s10577-009-9077-3
569	Solanum	tuberosum	G254_RH8903922	micrometer	7	29.41	NA	13.2	NA	0.31	doi.org/10.1007/s10577-009-9077-3
570	Solanum	tuberosum	G254_RH8903923	micrometer	8	29.28	NA	15.38	NA	0.34	doi.org/10.1007/s10577-009-9077-3
571	Solanum	tuberosum	G254_RH8903924	micrometer	9	29.62	NA	20.18	NA	0.41	doi.org/10.1007/s10577-009-9077-3
572	Solanum	tuberosum	G254_RH8903925	micrometer	10	26.46	NA	14.76	NA	0.36	doi.org/10.1007/s10577-009-9077-3
573	Solanum	tuberosum	G254_RH8903926	micrometer	11	20.79	NA	16.920000000000002	NA	0.45	doi.org/10.1007/s10577-009-9077-3
574	Solanum	tuberosum	G254_RH8903927	micrometer	12	21.52	NA	19.2	NA	0.47	doi.org/10.1007/s10577-009-9077-3
575	Hordeum	vulgare	Adi	micrometer	1	4.0199999999999996	NA	2.72	NA	0.4	www.researchgate.net/publication/279507897_The_idiogramme_of_four_cultivars_of_Hordeum_vulgare_species
576	Hordeum	vulgare	Adi	micrometer	2	4.3899999999999997	NA	2.86	NA	0.39	www.researchgate.net/publication/279507897_The_idiogramme_of_four_cultivars_of_Hordeum_vulgare_species
577	Hordeum	vulgare	Adi	micrometer	3	4.01	NA	2.92	NA	0.42	www.researchgate.net/publication/279507897_The_idiogramme_of_four_cultivars_of_Hordeum_vulgare_species
578	Hordeum	vulgare	Adi	micrometer	4	3.13	NA	2.2799999999999998	NA	0.42	www.researchgate.net/publication/279507897_The_idiogramme_of_four_cultivars_of_Hordeum_vulgare_species
579	Hordeum	vulgare	Adi	micrometer	5	3.05	NA	2.2200000000000002	NA	0.42	www.researchgate.net/publication/279507897_The_idiogramme_of_four_cultivars_of_Hordeum_vulgare_species
580	Hordeum	vulgare	Adi	micrometer	6	2.98	NA	2.13	NA	0.42	www.researchgate.net/publication/279507897_The_idiogramme_of_four_cultivars_of_Hordeum_vulgare_species
581	Hordeum	vulgare	Adi	micrometer	7	2.76	NA	2.0099999999999998	NA	0.42	www.researchgate.net/publication/279507897_The_idiogramme_of_four_cultivars_of_Hordeum_vulgare_species
582	Hordeum	vulgare	Dana	micrometer	1	3.6	NA	2.65	NA	0.42	www.researchgate.net/publication/279507897_The_idiogramme_of_four_cultivars_of_Hordeum_vulgare_species
583	Hordeum	vulgare	Dana	micrometer	2	3.15	NA	2.33	NA	0.43	www.researchgate.net/publication/279507897_The_idiogramme_of_four_cultivars_of_Hordeum_vulgare_species
584	Hordeum	vulgare	Dana	micrometer	3	2.77	NA	2.23	NA	0.45	www.researchgate.net/publication/279507897_The_idiogramme_of_four_cultivars_of_Hordeum_vulgare_species
585	Hordeum	vulgare	Dana	micrometer	4	2.86	NA	2.04	NA	0.42	www.researchgate.net/publication/279507897_The_idiogramme_of_four_cultivars_of_Hordeum_vulgare_species
586	Hordeum	vulgare	Dana	micrometer	5	2.71	NA	2	NA	0.42	www.researchgate.net/publication/279507897_The_idiogramme_of_four_cultivars_of_Hordeum_vulgare_species
587	Hordeum	vulgare	Dana	micrometer	6	2.66	NA	2.06	NA	0.44	www.researchgate.net/publication/279507897_The_idiogramme_of_four_cultivars_of_Hordeum_vulgare_species
588	Hordeum	vulgare	Dana	micrometer	7	2.8	NA	1.85	NA	0.4	www.researchgate.net/publication/279507897_The_idiogramme_of_four_cultivars_of_Hordeum_vulgare_species
589	Hordeum	vulgare	Madalin	micrometer	1	3.44	NA	2.5299999999999998	NA	0.42	www.researchgate.net/publication/279507897_The_idiogramme_of_four_cultivars_of_Hordeum_vulgare_species
590	Hordeum	vulgare	Madalin	micrometer	2	3.11	NA	2.4500000000000002	NA	0.44	www.researchgate.net/publication/279507897_The_idiogramme_of_four_cultivars_of_Hordeum_vulgare_species
591	Hordeum	vulgare	Madalin	micrometer	3	3.08	NA	2.2400000000000002	NA	0.42	www.researchgate.net/publication/279507897_The_idiogramme_of_four_cultivars_of_Hordeum_vulgare_species
592	Hordeum	vulgare	Madalin	micrometer	4	3	NA	2.33	NA	0.44	www.researchgate.net/publication/279507897_The_idiogramme_of_four_cultivars_of_Hordeum_vulgare_species
593	Hordeum	vulgare	Madalin	micrometer	5	2.98	NA	2.06	NA	0.41	www.researchgate.net/publication/279507897_The_idiogramme_of_four_cultivars_of_Hordeum_vulgare_species
594	Hordeum	vulgare	Madalin	micrometer	6	2.78	NA	2.06	NA	0.43	www.researchgate.net/publication/279507897_The_idiogramme_of_four_cultivars_of_Hordeum_vulgare_species
595	Hordeum	vulgare	Madalin	micrometer	7	2.68	NA	1.72	NA	0.39	www.researchgate.net/publication/279507897_The_idiogramme_of_four_cultivars_of_Hordeum_vulgare_species
596	Hordeum	vulgare	Miraj	micrometer	1	4	NA	3.23	NA	0.45	www.researchgate.net/publication/279507897_The_idiogramme_of_four_cultivars_of_Hordeum_vulgare_species
597	Hordeum	vulgare	Miraj	micrometer	2	4.1500000000000004	NA	1.78	NA	0.3	www.researchgate.net/publication/279507897_The_idiogramme_of_four_cultivars_of_Hordeum_vulgare_species
598	Hordeum	vulgare	Miraj	micrometer	3	3.61	NA	2.5	NA	0.41	www.researchgate.net/publication/279507897_The_idiogramme_of_four_cultivars_of_Hordeum_vulgare_species
599	Hordeum	vulgare	Miraj	micrometer	4	3.4	NA	2.4900000000000002	NA	0.42	www.researchgate.net/publication/279507897_The_idiogramme_of_four_cultivars_of_Hordeum_vulgare_species
600	Hordeum	vulgare	Miraj	micrometer	5	3.31	NA	2.52	NA	0.43	www.researchgate.net/publication/279507897_The_idiogramme_of_four_cultivars_of_Hordeum_vulgare_species
601	Hordeum	vulgare	Miraj	micrometer	6	3.15	NA	2.99	NA	0.49	www.researchgate.net/publication/279507897_The_idiogramme_of_four_cultivars_of_Hordeum_vulgare_species
602	Hordeum	vulgare	Miraj	micrometer	7	2.79	NA	2.1	NA	0.43	www.researchgate.net/publication/279507897_The_idiogramme_of_four_cultivars_of_Hordeum_vulgare_species
603	Solanum	lycopersicum	Cherry	percentage	1	9.68	NA	3.22	NA	0.25	doi.org/10.1139/g92-054
604	Solanum	lycopersicum	Cherry	percentage	2	NA	NA	NA	NA	NA	doi.org/10.1139/g92-054
605	Solanum	lycopersicum	Cherry	percentage	3	7.57	NA	2.33	NA	0.24	doi.org/10.1139/g92-054
606	Solanum	lycopersicum	Cherry	percentage	4	6.37	NA	2.4300000000000002	NA	0.28000000000000003	doi.org/10.1139/g92-054
607	Solanum	lycopersicum	Cherry	percentage	5	3.74	NA	3.56	NA	0.49	doi.org/10.1139/g92-054
608	Solanum	lycopersicum	Cherry	percentage	6	6.14	NA	1.76	NA	0.22	doi.org/10.1139/g92-054
609	Solanum	lycopersicum	Cherry	percentage	7	5.2	NA	2.8	NA	0.35	doi.org/10.1139/g92-054
610	Solanum	lycopersicum	Cherry	percentage	8	5	NA	2.1	NA	0.3	doi.org/10.1139/g92-054
611	Solanum	lycopersicum	Cherry	percentage	9	4.68	NA	2.62	NA	0.36	doi.org/10.1139/g92-054
612	Solanum	lycopersicum	Cherry	percentage	10	4.8899999999999997	NA	2.31	NA	0.32	doi.org/10.1139/g92-054
613	Solanum	lycopersicum	Cherry	percentage	11	3.85	NA	3.15	NA	0.45	doi.org/10.1139/g92-054
614	Solanum	lycopersicum	Cherry	percentage	12	3.5	NA	3.3	NA	0.49	doi.org/10.1139/g92-054
615	Brachypodium	distachyon	BD21	micrometer	1	1.9	NA	1.7	NA	0.47	doi.org/10.1093/aob/mcy086
616	Brachypodium	distachyon	BD22	micrometer	2	1.58	NA	1.58	NA	0.5	doi.org/10.1093/aob/mcy086
617	Brachypodium	distachyon	BD23	micrometer	3	1.55	NA	1.35	NA	0.47	doi.org/10.1093/aob/mcy086
618	Brachypodium	distachyon	BD24	micrometer	4	1.35	NA	0.75	NA	0.36	doi.org/10.1093/aob/mcy086
619	Brachypodium	distachyon	BD25	micrometer	5	0.9	NA	0.4	NA	0.31	doi.org/10.1093/aob/mcy086
620	Triticum	urartu	NA	micrometer	SAT1	4.68	0.1	2.5499999999999998	0.06	0.35	doi.org/10.1080/00087114.1969.10796347
621	Triticum	urartu	NA	micrometer	SAT2	3.97	0.09	2.31	0.05	0.37	doi.org/10.1080/00087114.1969.10796347
622	Triticum	urartu	NA	micrometer	SM1	4.5999999999999996	0.1	3.27	0.06	0.42	doi.org/10.1080/00087114.1969.10796347
623	Triticum	urartu	NA	micrometer	SM2	4.49	0.09	3.52	7.0000000000000007E-2	0.44	doi.org/10.1080/00087114.1969.10796347
624	Triticum	urartu	NA	micrometer	SM3	3.64	7.0000000000000007E-2	2.84	0.06	0.44	doi.org/10.1080/00087114.1969.10796347
625	Triticum	urartu	NA	micrometer	M1	4.01	0.09	3.77	7.0000000000000007E-2	0.48	doi.org/10.1080/00087114.1969.10796347
626	Triticum	urartu	NA	micrometer	M2	3.4	7.0000000000000007E-2	2.97	0.05	0.47	doi.org/10.1080/00087114.1969.10796347
627	Aegilops	speltoides	NA	micrometer	SAT1	3.84	0.08	2.0499999999999998	0.05	0.35	doi.org/10.1080/00087114.1969.10796347
628	Aegilops	speltoides	NA	micrometer	SAT2	3.65	7.0000000000000007E-2	2.2999999999999998	0.04	0.39	doi.org/10.1080/00087114.1969.10796347
629	Aegilops	speltoides	NA	micrometer	ST1	4.91	0.08	2.66	0.06	0.35	doi.org/10.1080/00087114.1969.10796347
630	Aegilops	speltoides	NA	micrometer	SM1	4.68	0.08	3.35	7.0000000000000007E-2	0.42	doi.org/10.1080/00087114.1969.10796347
631	Aegilops	speltoides	NA	micrometer	SM2	4	0.09	2.84	7.0000000000000007E-2	0.42	doi.org/10.1080/00087114.1969.10796347
632	Aegilops	speltoides	NA	micrometer	M1	4.41	0.08	3.58	7.0000000000000007E-2	0.45	doi.org/10.1080/00087114.1969.10796347
633	Aegilops	speltoides	NA	micrometer	M2	4.33	0.09	4.1100000000000003	0.08	0.49	doi.org/10.1080/00087114.1969.10796347
634	Camelia	sinensis	var sinensis "SAYAMAKAORI"	percentage	1	2.91	NA	1.55	NA	0.35	doi.org/10.11352/scr.20.9
635	Camelia	sinensis	var sinensis "SAYAMAKAORI"	percentage	2	2.59	NA	1.6	NA	0.38	doi.org/10.11352/scr.20.9
636	Camelia	sinensis	var sinensis "SAYAMAKAORI"	percentage	3	2.5499999999999998	NA	1.58	NA	0.38	doi.org/10.11352/scr.20.9
637	Camelia	sinensis	var sinensis "SAYAMAKAORI"	percentage	4	2.4300000000000002	NA	1.54	NA	0.39	doi.org/10.11352/scr.20.9
638	Camelia	sinensis	var sinensis "SAYAMAKAORI"	percentage	5	2.76	NA	1.18	NA	0.3	doi.org/10.11352/scr.20.9
639	Camelia	sinensis	var sinensis "SAYAMAKAORI"	percentage	6	2.58	NA	1.33	NA	0.34	doi.org/10.11352/scr.20.9
640	Camelia	sinensis	var sinensis "SAYAMAKAORI"	percentage	7	2.68	NA	1.18	NA	0.31	doi.org/10.11352/scr.20.9
641	Camelia	sinensis	var sinensis "SAYAMAKAORI"	percentage	8	2.73	NA	1.04	NA	0.28000000000000003	doi.org/10.11352/scr.20.9
642	Camelia	sinensis	var sinensis "SAYAMAKAORI"	percentage	9	2.5099999999999998	NA	1.1599999999999999	NA	0.32	doi.org/10.11352/scr.20.9
643	Camelia	sinensis	var sinensis "SAYAMAKAORI"	percentage	10	2.3199999999999998	NA	1.31	NA	0.36	doi.org/10.11352/scr.20.9
644	Camelia	sinensis	var sinensis "SAYAMAKAORI"	percentage	11	2.56	NA	0.99	NA	0.28000000000000003	doi.org/10.11352/scr.20.9
645	Camelia	sinensis	var sinensis "SAYAMAKAORI"	percentage	12	2.4900000000000002	NA	1.01	NA	0.28999999999999998	doi.org/10.11352/scr.20.9
646	Camelia	sinensis	var sinensis "SAYAMAKAORI"	percentage	13	2.23	NA	1.18	NA	0.35	doi.org/10.11352/scr.20.9
647	Camelia	sinensis	var sinensis "SAYAMAKAORI"	percentage	14	2.04	NA	1.35	NA	0.4	doi.org/10.11352/scr.20.9
648	Camelia	sinensis	var sinensis "SAYAMAKAORI"	percentage	15	2.17	NA	1.17	NA	0.35	doi.org/10.11352/scr.20.9
649	Camelia	sinensis	var sinensis "SAYAMAKAORI"	percentage	16	2.16	NA	1.1100000000000001	NA	0.34	doi.org/10.11352/scr.20.9
650	Camelia	sinensis	var sinensis "SAYAMAKAORI"	percentage	17	2.2400000000000002	NA	0.98	NA	0.31	doi.org/10.11352/scr.20.9
651	Camelia	sinensis	var sinensis "SAYAMAKAORI"	percentage	18	2.2000000000000002	NA	0.97	NA	0.31	doi.org/10.11352/scr.20.9
652	Camelia	sinensis	var sinensis "SAYAMAKAORI"	percentage	19	2.2599999999999998	NA	0.84	NA	0.27	doi.org/10.11352/scr.20.9
653	Camelia	sinensis	var sinensis "SAYAMAKAORI"	percentage	20	1.98	NA	1.0900000000000001	NA	0.36	doi.org/10.11352/scr.20.9
654	Camelia	sinensis	var sinensis "SAYAMAKAORI"	percentage	21	1.85	NA	1.19	NA	0.39	doi.org/10.11352/scr.20.9
655	Camelia	sinensis	var sinensis "SAYAMAKAORI"	percentage	22	1.8	NA	1.17	NA	0.4	doi.org/10.11352/scr.20.9
656	Camelia	sinensis	var sinensis "SAYAMAKAORI"	percentage	23	1.92	NA	1	NA	0.34	doi.org/10.11352/scr.20.9
657	Camelia	sinensis	var sinensis "SAYAMAKAORI"	percentage	24	1.96	NA	0.89	NA	0.31	doi.org/10.11352/scr.20.9
658	Camelia	sinensis	var sinensis "SAYAMAKAORI"	percentage	25	1.83	NA	0.98	NA	0.35	doi.org/10.11352/scr.20.9
659	Camelia	sinensis	var sinensis "SAYAMAKAORI"	percentage	26	1.65	NA	1.07	NA	0.39	doi.org/10.11352/scr.20.9
660	Camelia	sinensis	var sinensis "SAYAMAKAORI"	percentage	27	1.65	NA	1.04	NA	0.39	doi.org/10.11352/scr.20.9
661	Camelia	sinensis	var sinensis "SAYAMAKAORI"	percentage	28	1.55	NA	1.04	NA	0.4	doi.org/10.11352/scr.20.9
662	Camelia	sinensis	var sinensis "SAYAMAKAORI"	percentage	29	1.33	NA	1.18	NA	0.47	doi.org/10.11352/scr.20.9
663	Camelia	sinensis	var sinensis "SAYAMAKAORI"	percentage	30	1.23	NA	1.1100000000000001	NA	0.47	doi.org/10.11352/scr.20.9
664	Citrus	sinensis	Osbeck	percentage	1	8.18	0.33	6.97	0.61	0.46	doi.org/10.3389/fpls.2020.00569
665	Citrus	sinensis	Osbeck	percentage	2	7.9	1.01	5.88	0.83	0.43	doi.org/10.3389/fpls.2020.00569
666	Citrus	sinensis	Osbeck	percentage	3	6.99	0.4	5	0.45	0.42	doi.org/10.3389/fpls.2020.00569
667	Citrus	sinensis	Osbeck	percentage	4	6.53	0.25	5.35	0.28999999999999998	0.45	doi.org/10.3389/fpls.2020.00569
668	Citrus	sinensis	Osbeck	percentage	5	7.17	0.36	4.21	0.43	0.37	doi.org/10.3389/fpls.2020.00569
669	Citrus	sinensis	Osbeck	percentage	6	6.77	0.12	3.68	0.65	0.35	doi.org/10.3389/fpls.2020.00569
670	Citrus	sinensis	Osbeck	percentage	7	5.65	0.61	3.52	0.7	0.38	doi.org/10.3389/fpls.2020.00569
671	Citrus	sinensis	Osbeck	percentage	8	5	0.91	3.32	0.96	0.4	doi.org/10.3389/fpls.2020.00569
672	Citrus	sinensis	Osbeck	percentage	9	4.93	0.8	2.95	0.36	0.37	doi.org/10.3389/fpls.2020.00569
673	Helianthus	annus	Vniimk 8931	micrometer	1	2.95	NA	2.2000000000000002	NA	0.43	doi.org/10.1080/00087114.1976.10796670
674	Helianthus	annus	Vniimk 8932	micrometer	2	3.53	NA	1.31	NA	0.27	doi.org/10.1080/00087114.1976.10796670
675	Helianthus	annus	Vniimk 8933	micrometer	3	2.86	NA	1.89	NA	0.4	doi.org/10.1080/00087114.1976.10796670
676	Helianthus	annus	Vniimk 8934	micrometer	4	2.2999999999999998	NA	2.13	NA	0.48	doi.org/10.1080/00087114.1976.10796670
677	Helianthus	annus	Vniimk 8935	micrometer	5	2.75	NA	1.87	NA	0.4	doi.org/10.1080/00087114.1976.10796670
678	Helianthus	annus	Vniimk 8936	micrometer	6	2.75	NA	1.86	NA	0.4	doi.org/10.1080/00087114.1976.10796670
679	Helianthus	annus	Vniimk 8937	micrometer	7	2.5099999999999998	NA	2.04	NA	0.45	doi.org/10.1080/00087114.1976.10796670
680	Helianthus	annus	Vniimk 8938	micrometer	8	3.54	NA	0.81	NA	0.19	doi.org/10.1080/00087114.1976.10796670
681	Helianthus	annus	Vniimk 8939	micrometer	9	2.4300000000000002	NA	1.85	NA	0.43	doi.org/10.1080/00087114.1976.10796670
682	Helianthus	annus	Vniimk 8940	micrometer	10	2.76	NA	1.38	NA	0.33	doi.org/10.1080/00087114.1976.10796670
683	Helianthus	annus	Vniimk 8941	micrometer	11	2.62	NA	1.54	NA	0.37	doi.org/10.1080/00087114.1976.10796670
684	Helianthus	annus	Vniimk 8942	micrometer	12	2.4	NA	1.71	NA	0.42	doi.org/10.1080/00087114.1976.10796670
685	Helianthus	annus	Vniimk 8943	micrometer	13	3.43	NA	0.71	NA	0.17	doi.org/10.1080/00087114.1976.10796670
686	Helianthus	annus	Vniimk 8944	micrometer	14	2.5099999999999998	NA	1.54	NA	0.38	doi.org/10.1080/00087114.1976.10796670
687	Helianthus	annus	Vniimk 8945	micrometer	15	2.6	NA	1.19	NA	0.31	doi.org/10.1080/00087114.1976.10796670
688	Helianthus	annus	Vniimk 8946	micrometer	16	3.14	NA	0.61	NA	0.16	doi.org/10.1080/00087114.1976.10796670
689	Helianthus	annus	Vniimk 8947	micrometer	17	3.14	NA	0.57999999999999996	NA	0.16	doi.org/10.1080/00087114.1976.10796670
690	Nelumbo	nucifera	China Antique	micrometer	1	3.42	0.19	1.01	0.13	0.23	DOI: 10.1159/000486777
691	Nelumbo	nucifera	China Antique	micrometer	2	1.55	0.28999999999999998	0.96	0.21	0.38	DOI: 10.1159/000486778
692	Nelumbo	nucifera	China Antique	micrometer	3	1.74	0.23	0.85	0.12	0.33	DOI: 10.1159/000486779
693	Nelumbo	nucifera	China Antique	micrometer	4	1.74	0.2	0.82	0.24	0.32	DOI: 10.1159/000486780
694	Nelumbo	nucifera	China Antique	micrometer	5	1.31	0.2	0.87	0.12	0.4	DOI: 10.1159/000486781
695	Nelumbo	nucifera	China Antique	micrometer	6	1.26	0.18	0.79	0.13	0.39	DOI: 10.1159/000486782
696	Nelumbo	nucifera	China Antique	micrometer	7	1.05	0.19	0.74	0.15	0.41	DOI: 10.1159/000486783
697	Nelumbo	nucifera	China Antique	micrometer	8	0.89	0.16	0.62	0.11	0.41	DOI: 10.1159/000486784
698	Sesamum	indicum	Yuzhi 11	pixel	1	6	NA	3	NA	0.33	doi:10.1111/plb.12647
699	Sesamum	indicum	Yuzhi 11	pixel	2	5.8	NA	3.1	NA	0.35	doi:10.1111/plb.12647
700	Sesamum	indicum	Yuzhi 11	pixel	3	4.8	NA	4.0999999999999996	NA	0.46	doi:10.1111/plb.12647
701	Sesamum	indicum	Yuzhi 11	pixel	4	4.9000000000000004	NA	4	NA	0.45	doi:10.1111/plb.12647
702	Sesamum	indicum	Yuzhi 11	pixel	5	5.5	NA	2.8	NA	0.34	doi:10.1111/plb.12647
703	Sesamum	indicum	Yuzhi 11	pixel	6	5	NA	3	NA	0.38	doi:10.1111/plb.12647
704	Sesamum	indicum	Yuzhi 11	pixel	7	4.0999999999999996	NA	3	NA	0.42	doi:10.1111/plb.12647
705	Sesamum	indicum	Yuzhi 11	pixel	8	4	NA	2.4	NA	0.38	doi:10.1111/plb.12647
706	Sesamum	indicum	Yuzhi 11	pixel	9	3.9	NA	2.5	NA	0.39	doi:10.1111/plb.12647
707	Sesamum	indicum	Yuzhi 11	pixel	10	4.0999999999999996	NA	1.8	NA	0.31	doi:10.1111/plb.12647
708	Sesamum	indicum	Yuzhi 11	pixel	11	4.3	NA	2.2000000000000002	NA	0.34	doi:10.1111/plb.12647
709	Sesamum	indicum	Yuzhi 11	pixel	12	4.2	NA	2	NA	0.32	doi:10.1111/plb.12647
710	Sesamum	indicum	Yuzhi 11	pixel	13	4.3	NA	2	NA	0.32	doi:10.1111/plb.12647
711	Elaeis	guineensis	Dura x Pisifera	pixel	1	154	NA	58	NA	0.27	doi:10.1006/anbo.2000.1145
712	Elaeis	guineensis	Dura x Pisifera	pixel	2	144	NA	53	NA	0.27	doi:10.1006/anbo.2000.1145
713	Elaeis	guineensis	Dura x Pisifera	pixel	3	124	NA	38	NA	0.23	doi:10.1006/anbo.2000.1145
714	Elaeis	guineensis	Dura x Pisifera	pixel	4	82	NA	81	NA	0.5	doi:10.1006/anbo.2000.1145
715	Elaeis	guineensis	Dura x Pisifera	pixel	5	110	NA	42	NA	0.28000000000000003	doi:10.1006/anbo.2000.1145
716	Elaeis	guineensis	Dura x Pisifera	pixel	6	79	NA	76	NA	0.49	doi:10.1006/anbo.2000.1145
717	Elaeis	guineensis	Dura x Pisifera	pixel	7	67	NA	65	NA	0.49	doi:10.1006/anbo.2000.1145
718	Elaeis	guineensis	Dura x Pisifera	pixel	8	66	NA	65	NA	0.5	doi:10.1006/anbo.2000.1145
719	Elaeis	guineensis	Dura x Pisifera	pixel	9	74	NA	42	NA	0.36	doi:10.1006/anbo.2000.1145
720	Elaeis	guineensis	Dura x Pisifera	pixel	10	52	NA	49	NA	0.49	doi:10.1006/anbo.2000.1145
721	Elaeis	guineensis	Dura x Pisifera	pixel	11	61	NA	34	NA	0.36	doi:10.1006/anbo.2000.1145
722	Elaeis	guineensis	Dura x Pisifera	pixel	12	61	NA	31	NA	0.34	doi:10.1006/anbo.2000.1145
723	Elaeis	guineensis	Dura x Pisifera	pixel	13	45	NA	44	NA	0.49	doi:10.1006/anbo.2000.1145
724	Elaeis	guineensis	Dura x Pisifera	pixel	14	45	NA	44	NA	0.49	doi:10.1006/anbo.2000.1145
725	Elaeis	guineensis	Dura x Pisifera	pixel	15	54	NA	33	NA	0.38	doi:10.1006/anbo.2000.1145
726	Elaeis	guineensis	Dura x Pisifera	pixel	16	22	NA	15	NA	0.41	doi:10.1006/anbo.2000.1145
727	Boechera	stricta	Al-Shehbaz, genotype ES06	pixel	1	56	NA	28	NA	0.33	doi: 10.1111/tpj.12849
728	Boechera	stricta	Al-Shehbaz, genotype ES06	pixel	2	104	NA	59	NA	0.36	doi: 10.1111/tpj.12849
729	Boechera	stricta	Al-Shehbaz, genotype ES06	pixel	3	96	NA	65	NA	0.4	doi: 10.1111/tpj.12849
730	Boechera	stricta	Al-Shehbaz, genotype ES06	pixel	4	73	NA	33	NA	0.31	doi: 10.1111/tpj.12849
731	Boechera	stricta	Al-Shehbaz, genotype ES06	pixel	5	132	NA	23	NA	0.15	doi: 10.1111/tpj.12849
732	Boechera	stricta	Al-Shehbaz, genotype ES06	pixel	6	68	NA	48	NA	0.41	doi: 10.1111/tpj.12849
733	Boechera	stricta	Al-Shehbaz, genotype ES06	pixel	7	91	NA	23	NA	0.2	doi: 10.1111/tpj.12849
734	Arachis	duranensis	pixel	A01	17	NA	13	NA	0.43	doi: 10.1016/S2095-3119(16)61423-5	#N/A
735	Arachis	duranensis	pixel	A02	15.5	NA	12	NA	0.44	doi: 10.1016/S2095-3119(16)61423-5	#N/A
736	Arachis	duranensis	pixel	A03	14.5	NA	12	NA	0.45	doi: 10.1016/S2095-3119(16)61423-5	#N/A
737	Arachis	duranensis	pixel	A04	14.5	NA	12	NA	0.45	doi: 10.1016/S2095-3119(16)61423-5	#N/A
738	Arachis	duranensis	pixel	A05	14.5	NA	12	NA	0.45	doi: 10.1016/S2095-3119(16)61423-5	#N/A
739	Arachis	duranensis	pixel	A06	14.5	NA	11.5	NA	0.44	doi: 10.1016/S2095-3119(16)61423-5	#N/A
740	Arachis	duranensis	pixel	A07	13	NA	10	NA	0.43	doi: 10.1016/S2095-3119(16)61423-5	#N/A
741	Arachis	duranensis	pixel	A08	12	NA	10.5	NA	0.47	doi: 10.1016/S2095-3119(16)61423-5	#N/A
742	Arachis	duranensis	pixel	A09	11	NA	9	NA	0.45	doi: 10.1016/S2095-3119(16)61423-5	#N/A
743	Arachis	duranensis	pixel	A10	16.5	NA	8	NA	0.33	doi: 10.1016/S2095-3119(16)61423-5	#N/A
744	Arachis	hypogeae	pixel	A01	18.5	NA	14	NA	0.43	doi: 10.1016/S2095-3119(16)61423-5	#N/A
745	Arachis	hypogeae	pixel	A02	17	NA	13.5	NA	0.44	doi: 10.1016/S2095-3119(16)61423-5	#N/A
746	Arachis	hypogeae	pixel	A03	15.5	NA	15	NA	0.49	doi: 10.1016/S2095-3119(16)61423-5	#N/A
747	Arachis	hypogeae	pixel	A04	15	NA	14	NA	0.48	doi: 10.1016/S2095-3119(16)61423-5	#N/A
748	Arachis	hypogeae	pixel	A05	14.5	NA	14	NA	0.49	doi: 10.1016/S2095-3119(16)61423-5	#N/A
749	Arachis	hypogeae	pixel	A06	13.5	NA	11	NA	0.45	doi: 10.1016/S2095-3119(16)61423-5	#N/A
750	Arachis	hypogeae	pixel	A07	14.5	NA	10.5	NA	0.42	doi: 10.1016/S2095-3119(16)61423-5	#N/A
751	Arachis	hypogeae	pixel	A08	12	NA	11	NA	0.48	doi: 10.1016/S2095-3119(16)61423-5	#N/A
752	Arachis	hypogeae	pixel	A09	10	NA	9	NA	0.47	doi: 10.1016/S2095-3119(16)61423-5	#N/A
753	Arachis	hypogeae	pixel	A10	17.5	NA	9	NA	0.34	doi: 10.1016/S2095-3119(16)61423-5	#N/A
754	Aegilops	speltoides	# 308	micrometer	1S	4.7	NA	4.0999999999999996	NA	0.47	doi.org/10.1007/s001220051448
755	Aegilops	speltoides	# 309	micrometer	2S	4.5	NA	3.7	NA	0.45	doi.org/10.1007/s001220051448
756	Aegilops	speltoides	# 310	micrometer	3S	5	NA	3.7	NA	0.43	doi.org/10.1007/s001220051448
757	Aegilops	speltoides	# 311	micrometer	4S	4	NA	3.3	NA	0.45	doi.org/10.1007/s001220051448
758	Aegilops	speltoides	# 312	micrometer	5S	5.5	NA	3.2	NA	0.37	doi.org/10.1007/s001220051448
759	Aegilops	speltoides	# 313	micrometer	6S	3.9	NA	3.4	NA	0.47	doi.org/10.1007/s001220051448
760	Aegilops	speltoides	# 314	micrometer	7S	4.8	NA	4.8	NA	0.5	doi.org/10.1007/s001220051448
761	Triticum	aestivum	Chines spring	micrometer	1A	7.27	NA	3.83	NA	0.34	doi.org/10.2134/agronmonogr13.2ed.c10
762	Triticum	aestivum	Chines spring	micrometer	2A	7.07	NA	5.43	NA	0.43	doi.org/10.2134/agronmonogr13.2ed.c10
763	Triticum	aestivum	Chines spring	micrometer	3A	6.5	NA	5	NA	0.43	doi.org/10.2134/agronmonogr13.2ed.c11
764	Triticum	aestivum	Chines spring	micrometer	4A	7.49	NA	4.41	NA	0.37	doi.org/10.2134/agronmonogr13.2ed.c12
765	Triticum	aestivum	Chines spring	micrometer	5A	7.39	NA	4.1100000000000003	NA	0.36	doi.org/10.2134/agronmonogr13.2ed.c13
766	Triticum	aestivum	Chines spring	micrometer	6A	5.13	NA	4.67	NA	0.48	doi.org/10.2134/agronmonogr13.2ed.c14
767	Triticum	aestivum	Chines spring	micrometer	7A	5.65	NA	5.65	NA	0.5	doi.org/10.2134/agronmonogr13.2ed.c15
768	Triticum	aestivum	Chines spring	micrometer	1B	7.43	NA	4.37	NA	0.37	doi.org/10.2134/agronmonogr13.2ed.c16
769	Triticum	aestivum	Chines spring	micrometer	2B	7.04	NA	5.86	NA	0.45	doi.org/10.2134/agronmonogr13.2ed.c17
770	Triticum	aestivum	Chines spring	micrometer	3B	7.8	NA	6	NA	0.43	doi.org/10.2134/agronmonogr13.2ed.c18
771	Triticum	aestivum	Chines spring	micrometer	4B	5.97	NA	5.43	NA	0.48	doi.org/10.2134/agronmonogr13.2ed.c19
772	Triticum	aestivum	Chines spring	micrometer	5B	8.07	NA	4.03	NA	0.33	doi.org/10.2134/agronmonogr13.2ed.c20
773	Triticum	aestivum	Chines spring	micrometer	6B	6.93	NA	5.77	NA	0.45	doi.org/10.2134/agronmonogr13.2ed.c21
774	Triticum	aestivum	Chines spring	micrometer	7B	7.5	NA	5	NA	0.4	doi.org/10.2134/agronmonogr13.2ed.c22
775	Triticum	aestivum	Chines spring	micrometer	1D	5.29	NA	3.11	NA	0.37	doi.org/10.2134/agronmonogr13.2ed.c23
776	Triticum	aestivum	Chines spring	micrometer	2D	5.71	NA	4.3899999999999997	NA	0.43	doi.org/10.2134/agronmonogr13.2ed.c24
777	Triticum	aestivum	Chines spring	micrometer	3D	6.24	NA	4.46	NA	0.42	doi.org/10.2134/agronmonogr13.2ed.c25
778	Triticum	aestivum	Chines spring	micrometer	4D	5.79	NA	3.21	NA	0.36	doi.org/10.2134/agronmonogr13.2ed.c26
779	Triticum	aestivum	Chines spring	micrometer	5D	6.81	NA	3.59	NA	0.34	doi.org/10.2134/agronmonogr13.2ed.c27
780	Triticum	aestivum	Chines spring	micrometer	6D	5.4	NA	4.5	NA	0.45	doi.org/10.2134/agronmonogr13.2ed.c28
781	Triticum	aestivum	Chines spring	micrometer	7D	5.29	NA	4.8099999999999996	NA	0.48	doi.org/10.2134/agronmonogr13.2ed.c29
782	Raphanus	sativus	Red with red flesh	micrometer	1	8.1	NA	2.84	NA	0.26	DOI: 10.5897/AJB2015.14911
783	Raphanus	sativus	Red with red flesh	micrometer	2	5.59	NA	4.21	NA	0.43	DOI: 10.5897/AJB2015.14911
784	Raphanus	sativus	Red with red flesh	micrometer	3	5.7	NA	3.8	NA	0.4	DOI: 10.5897/AJB2015.14911
785	Raphanus	sativus	Red with red flesh	micrometer	4	5.07	NA	3.82	NA	0.43	DOI: 10.5897/AJB2015.14911
786	Raphanus	sativus	Red with red flesh	micrometer	5	5.32	NA	2.87	NA	0.35	DOI: 10.5897/AJB2015.14911
787	Raphanus	sativus	Red with red flesh	micrometer	6	4.03	NA	4.03	NA	0.5	DOI: 10.5897/AJB2015.14911
788	Raphanus	sativus	Red with red flesh	micrometer	7	3.7	NA	3.16	NA	0.46	DOI: 10.5897/AJB2015.14911
789	Raphanus	sativus	Red with red flesh	micrometer	8	3.15	NA	3.02	NA	0.49	DOI: 10.5897/AJB2015.14911
790	Raphanus	sativus	Red with red flesh	micrometer	9	3.18	NA	2.4900000000000002	NA	0.44	DOI: 10.5897/AJB2015.14911
791	Raphanus	sativus	Green with red flesh	micrometer	1	10.6	NA	5.71	NA	0.35	DOI: 10.5897/AJB2015.14911
792	Raphanus	sativus	Green with red flesh	micrometer	2	8.65	NA	5.3	NA	0.38	DOI: 10.5897/AJB2015.14911
793	Raphanus	sativus	Green with red flesh	micrometer	3	6.9	NA	6.37	NA	0.48	DOI: 10.5897/AJB2015.14911
794	Raphanus	sativus	Green with red flesh	micrometer	4	6.26	NA	5.13	NA	0.45	DOI: 10.5897/AJB2015.14911
795	Raphanus	sativus	Green with red flesh	micrometer	5	6.63	NA	4.5999999999999996	NA	0.41	DOI: 10.5897/AJB2015.14911
796	Raphanus	sativus	Green with red flesh	micrometer	6	5.87	NA	3.75	NA	0.39	DOI: 10.5897/AJB2015.14911
797	Raphanus	sativus	Green with red flesh	micrometer	7	5.67	NA	3.78	NA	0.4	DOI: 10.5897/AJB2015.14911
798	Raphanus	sativus	Green with red flesh	micrometer	8	4.67	NA	3.97	NA	0.46	DOI: 10.5897/AJB2015.14911
799	Raphanus	sativus	Green with red flesh	micrometer	9	3.2	NA	2.95	NA	0.48	DOI: 10.5897/AJB2015.14911
800	Raphanus	sativus	Red with white flesh	micrometer	1	7.91	NA	5.28	NA	0.4	DOI: 10.5897/AJB2015.14911
801	Raphanus	sativus	Red with white flesh	micrometer	2	6.78	NA	5.32	NA	0.44	DOI: 10.5897/AJB2015.14911
802	Raphanus	sativus	Red with white flesh	micrometer	3	6.98	NA	5.05	NA	0.42	DOI: 10.5897/AJB2015.14911
803	Raphanus	sativus	Red with white flesh	micrometer	4	6.74	NA	4.68	NA	0.41	DOI: 10.5897/AJB2015.14911
804	Raphanus	sativus	Red with white flesh	micrometer	5	5.58	NA	5.37	NA	0.49	DOI: 10.5897/AJB2015.14911
805	Raphanus	sativus	Red with white flesh	micrometer	6	6.51	NA	4.16	NA	0.39	DOI: 10.5897/AJB2015.14911
806	Raphanus	sativus	Red with white flesh	micrometer	7	5.61	NA	4.78	NA	0.46	DOI: 10.5897/AJB2015.14911
807	Raphanus	sativus	Red with white flesh	micrometer	8	5.69	NA	4.3	NA	0.43	DOI: 10.5897/AJB2015.14911
808	Raphanus	sativus	Red with white flesh	micrometer	9	5.65	NA	3.61	NA	0.39	DOI: 10.5897/AJB2015.14911
809	Raphanus	sativus	White	micrometer	1	8.1999999999999993	NA	5.24	NA	0.39	DOI: 10.5897/AJB2015.14911
810	Raphanus	sativus	White	micrometer	2	7.29	NA	5.07	NA	0.41	DOI: 10.5897/AJB2015.14911
811	Raphanus	sativus	White	micrometer	3	6.08	NA	5.62	NA	0.48	DOI: 10.5897/AJB2015.14911
812	Raphanus	sativus	White	micrometer	4	6.2	NA	5.29	NA	0.46	DOI: 10.5897/AJB2015.14911
813	Raphanus	sativus	White	micrometer	5	6.64	NA	4.62	NA	0.41	DOI: 10.5897/AJB2015.14911
814	Raphanus	sativus	White	micrometer	6	5.92	NA	4.84	NA	0.45	DOI: 10.5897/AJB2015.14911
815	Raphanus	sativus	White	micrometer	7	6.55	NA	3.68	NA	0.36	DOI: 10.5897/AJB2015.14911
816	Raphanus	sativus	White	micrometer	8	4.9800000000000004	NA	4.42	NA	0.47	DOI: 10.5897/AJB2015.14911
817	Raphanus	sativus	White	micrometer	9	4.8600000000000003	NA	4.49	NA	0.48	DOI: 10.5897/AJB2015.14911
818	Oryza	nivara	IRRI Accession No. 101508	micrometer	1	39.89	NA	35.11	NA	0.47	doi:10.1508/cytologia.44.527
819	Oryza	nivara	IRRI Accession No. 101508	micrometer	2	40.99	NA	25.01	NA	0.38	doi:10.1508/cytologia.44.527
820	Oryza	nivara	IRRI Accession No. 101508	micrometer	3	34.950000000000003	NA	30.05	NA	0.46	doi:10.1508/cytologia.44.527
821	Oryza	nivara	IRRI Accession No. 101508	micrometer	4	32.21	NA	11.59	NA	0.26	doi:10.1508/cytologia.44.527
822	Oryza	nivara	IRRI Accession No. 101508	micrometer	5	27.88	NA	15.62	NA	0.36	doi:10.1508/cytologia.44.527
823	Oryza	nivara	IRRI Accession No. 101508	micrometer	6	31.06	NA	9.94	NA	0.24	doi:10.1508/cytologia.44.527
824	Oryza	nivara	IRRI Accession No. 101508	micrometer	7	20.97	NA	18.03	NA	0.46	doi:10.1508/cytologia.44.527
825	Oryza	nivara	IRRI Accession No. 101508	micrometer	8	18.52	NA	16.48	NA	0.47	doi:10.1508/cytologia.44.527
826	Oryza	nivara	IRRI Accession No. 101508	micrometer	9	19.21	NA	14.99	NA	0.44	doi:10.1508/cytologia.44.527
827	Oryza	nivara	IRRI Accession No. 101508	micrometer	10	31.31	NA	2.19	NA	7.0000000000000007E-2	doi:10.1508/cytologia.44.527
828	Oryza	nivara	IRRI Accession No. 101508	micrometer	11	20.63	NA	11.97	NA	0.37	doi:10.1508/cytologia.44.527
829	Oryza	nivara	IRRI Accession No. 101508	micrometer	12	20.53	NA	10.47	NA	0.34	doi:10.1508/cytologia.44.527
830	Eucalyptus	grandis	LISI 365/2015	micrometer	1	1.3	NA	1.22	NA	0.49	doi: 10.3389/fpls.2016.00510
831	Eucalyptus	grandis	LISI 365/2016	micrometer	2	1.27	NA	1.18	NA	0.48	doi: 10.3389/fpls.2016.00510
832	Eucalyptus	grandis	LISI 365/2017	micrometer	3	1.32	NA	1.04	NA	0.44	doi: 10.3389/fpls.2016.00510
833	Eucalyptus	grandis	LISI 365/2018	micrometer	4	1.33	NA	0.95	NA	0.42	doi: 10.3389/fpls.2016.00510
834	Eucalyptus	grandis	LISI 365/2019	micrometer	5	1.1299999999999999	NA	1.0900000000000001	NA	0.49	doi: 10.3389/fpls.2016.00510
835	Eucalyptus	grandis	LISI 365/2020	micrometer	6	1.2	NA	0.95	NA	0.44	doi: 10.3389/fpls.2016.00510
836	Eucalyptus	grandis	LISI 365/2021	micrometer	7	1.2	NA	0.83	NA	0.41	doi: 10.3389/fpls.2016.00510
837	Eucalyptus	grandis	LISI 365/2022	micrometer	8	0.98	NA	0.84	NA	0.46	doi: 10.3389/fpls.2016.00510
838	Eucalyptus	grandis	LISI 365/2023	micrometer	9	0.87	NA	0.81	NA	0.48	doi: 10.3389/fpls.2016.00510
839	Eucalyptus	grandis	LISI 365/2024	micrometer	10	0.84	NA	0.7	NA	0.45	doi: 10.3389/fpls.2016.00510
840	Eucalyptus	grandis	LISI 365/2025	micrometer	11	0.74	NA	0.74	NA	0.5	doi: 10.3389/fpls.2016.00510
841	Draba	nivalis	accession 008-7	pixel	1	615	NA	337	NA	0.35	DOI: 10.1111/1755-0998.13280
842	Draba	nivalis	accession 008-7	pixel	2	390	NA	274	NA	0.41	DOI: 10.1111/1755-0998.13280
843	Draba	nivalis	accession 008-7	pixel	3	582	NA	535	NA	0.48	DOI: 10.1111/1755-0998.13280
844	Draba	nivalis	accession 008-7	pixel	4	415	NA	402	NA	0.49	DOI: 10.1111/1755-0998.13280
845	Draba	nivalis	accession 008-7	pixel	5	443	NA	364	NA	0.45	DOI: 10.1111/1755-0998.13280
846	Draba	nivalis	accession 008-7	pixel	6	756	NA	355	NA	0.32	DOI: 10.1111/1755-0998.13280
847	Draba	nivalis	accession 008-7	pixel	7	504	NA	284	NA	0.36	DOI: 10.1111/1755-0998.13280
848	Draba	nivalis	accession 008-7	pixel	8	622	NA	613	NA	0.5	DOI: 10.1111/1755-0998.13280
849	Capsella	rubella	Monte Gargano	pixel	1	636	NA	254	NA	0.28999999999999998	doi:10.1038/ng.2669
850	Capsella	rubella	Monte Gargano	pixel	2	334	NA	196	NA	0.37	doi:10.1038/ng.2669
851	Capsella	rubella	Monte Gargano	pixel	3	542	NA	186	NA	0.26	doi:10.1038/ng.2669
852	Capsella	rubella	Monte Gargano	pixel	4	428	NA	122	NA	0.22	doi:10.1038/ng.2669
853	Capsella	rubella	Monte Gargano	pixel	5	366	NA	262	NA	0.42	doi:10.1038/ng.2669
854	Capsella	rubella	Monte Gargano	pixel	6	512	NA	216	NA	0.3	doi:10.1038/ng.2669
855	Capsella	rubella	Monte Gargano	pixel	7	498	NA	152	NA	0.23	doi:10.1038/ng.2669
856	Capsella	rubella	Monte Gargano	pixel	8	348	NA	148	NA	0.3	doi:10.1038/ng.2669
857	Camelina	sativa	#N/A	pixel	1	188	NA	81	NA	0.3	doi.org/10.1186/s12864-020-07081-0
858	Camelina	sativa	#N/A	pixel	2	165	NA	116	NA	0.41	doi.org/10.1186/s12864-020-07081-0
859	Camelina	sativa	#N/A	pixel	3	200	NA	90	NA	0.31	doi.org/10.1186/s12864-020-07081-0
860	Camelina	sativa	#N/A	pixel	4	143	NA	102	NA	0.42	doi.org/10.1186/s12864-020-07081-0
861	Camelina	sativa	#N/A	pixel	5	163	NA	116	NA	0.42	doi.org/10.1186/s12864-020-07081-0
862	Camelina	sativa	#N/A	pixel	6	145	NA	100	NA	0.41	doi.org/10.1186/s12864-020-07081-0
863	Camelina	sativa	#N/A	pixel	7	200	NA	114	NA	0.36	doi.org/10.1186/s12864-020-07081-0
864	Camelina	sativa	#N/A	pixel	8	152	NA	123	NA	0.45	doi.org/10.1186/s12864-020-07081-0
865	Camelina	sativa	#N/A	pixel	9	188	NA	106	NA	0.36	doi.org/10.1186/s12864-020-07081-0
866	Camelina	sativa	#N/A	pixel	10	147	NA	92	NA	0.38	doi.org/10.1186/s12864-020-07081-0
867	Camelina	sativa	#N/A	pixel	11	227	NA	143	NA	0.39	doi.org/10.1186/s12864-020-07081-0
868	Camelina	sativa	#N/A	pixel	12	141	NA	95	NA	0.4	doi.org/10.1186/s12864-020-07081-0
869	Camelina	sativa	#N/A	pixel	13	158	NA	126	NA	0.44	doi.org/10.1186/s12864-020-07081-0
870	Camelina	sativa	#N/A	pixel	14	195	NA	78	NA	0.28999999999999998	doi.org/10.1186/s12864-020-07081-0
871	Camelina	sativa	#N/A	pixel	15	180	NA	80	NA	0.31	doi.org/10.1186/s12864-020-07081-0
872	Camelina	sativa	#N/A	pixel	16	195	NA	117	NA	0.38	doi.org/10.1186/s12864-020-07081-0
873	Camelina	sativa	#N/A	pixel	17	196	NA	87	NA	0.31	doi.org/10.1186/s12864-020-07081-0
874	Camelina	sativa	#N/A	pixel	18	109	NA	73	NA	0.4	doi.org/10.1186/s12864-020-07081-0
875	Camelina	sativa	#N/A	pixel	19	181	NA	78	NA	0.3	doi.org/10.1186/s12864-020-07081-0
876	Camelina	sativa	#N/A	pixel	20	156	NA	74	NA	0.32	doi.org/10.1186/s12864-020-07081-0
877	Brassica	napus	Stella	pixel	A01	152	NA	123	NA	0.45	DOI: 10.1534/genetics.110.122473
878	Brassica	napus	Stella	pixel	A02	125	NA	100	NA	0.44	DOI: 10.1534/genetics.110.122473
879	Brassica	napus	Stella	pixel	A03	197	NA	88	NA	0.31	DOI: 10.1534/genetics.110.122473
880	Brassica	napus	Stella	pixel	A04	113	NA	58	NA	0.34	DOI: 10.1534/genetics.110.122473
881	Brassica	napus	Stella	pixel	A05	134	NA	107	NA	0.44	DOI: 10.1534/genetics.110.122473
882	Brassica	napus	Stella	pixel	A06	140	NA	118	NA	0.46	DOI: 10.1534/genetics.110.122473
883	Brassica	napus	Stella	pixel	A07	135	NA	59	NA	0.3	DOI: 10.1534/genetics.110.122473
884	Brassica	napus	Stella	pixel	A08	100	NA	72	NA	0.42	DOI: 10.1534/genetics.110.122473
885	Brassica	napus	Stella	pixel	A09	189	NA	136	NA	0.42	DOI: 10.1534/genetics.110.122473
886	Brassica	napus	Stella	pixel	A10	103	NA	68	NA	0.4	DOI: 10.1534/genetics.110.122473
887	Brassica	napus	Stella	pixel	C01	160	NA	116	NA	0.42	DOI: 10.1534/genetics.110.122473
888	Brassica	napus	Stella	pixel	C02	172	NA	117	NA	0.4	DOI: 10.1534/genetics.110.122473
889	Brassica	napus	Stella	pixel	C03	228	NA	115	NA	0.34	DOI: 10.1534/genetics.110.122473
890	Brassica	napus	Stella	pixel	C04	186	NA	111	NA	0.37	DOI: 10.1534/genetics.110.122473
891	Brassica	napus	Stella	pixel	C05	148	NA	124	NA	0.46	DOI: 10.1534/genetics.110.122473
892	Brassica	napus	Stella	pixel	C06	158	NA	65	NA	0.28999999999999998	DOI: 10.1534/genetics.110.122473
893	Brassica	napus	Stella	pixel	C07	197	NA	52	NA	0.21	DOI: 10.1534/genetics.110.122473
894	Brassica	napus	Stella	pixel	C08	185	NA	56	NA	0.23	DOI: 10.1534/genetics.110.122473
895	Brassica	napus	Stella	A0	C09	175	NA	137	NA	0.44	DOI: 10.1534/genetics.110.122473
