# Supplementary material for: Diversity and determinants of recombination landscapes in flowering plants
Source: PLoS Genet. 2022 Aug 30;18(8):e1010141. doi: 10.1371/journal.pgen.1010141 (PMC9467342; doi:10.1371/journal.pgen.1010141)
Supplement: S4 Table — Spearman’s Rho coefficient was estimated for each chromosome between recombination rates estimated directly in windows of 1Mb and the mean recombination rate of 100kb windows pooled together in 1Mb windows. Mean of the Spearman’s Rho coefficient among chromosomes and proportion of significant p-values given for each species. (XLSX) [file pgen.1010141.s017.xlsx]

## Sheet: Feuil1
Species	Number of 1Mb windows	Rho	Statistic	p-value
Aegilops speltoides	1566	0.999939	38660.4	0
Arabidopsis thaliana	121	0.999692	80.0006	6.88702e-185
Arachis duranensis	805	0.997564	204004	0
Arachis hypogaea	2018	1	315	0
Boechera stricta	189	0.999399	634.535	3.8972e-269
Brachypodium distachyon	138	0.999976	10	1.27214e-288
Brassica napus	382	0.999706	2404	0
Brassica rapa	179	0.999948	40	0
Camelina sativa	447	0.999479	6661.28	0
Camellia sinensis	994	0.999978	3069.5	0
Capsella rubella	111	0.998666	250	0
Capsicum annuum	2612	0.999614	1.11625e+06	0
Cenchrus americanus	1535	0.932335	3.8674e+07	0
Citrullus lanatus	309	0.997962	8987.5	0
Citrus sinensis	251	0.99989	263.03	0
Coffea canephora	587	0.998629	43672.6	0
Cucumis melo	339	0.999722	1637.19	0
Cucumis sativus	193	0.999668	356	0
Cucurbita maxima	201	0.985135	14935.1	1.18966e-139
Cucurbita pepo	182	0.972038	20934.1	1.73098e-104
Dioscorea alata	343	0.999767	1372.52	0
Draba nivalis	242	0.999932	146	0
Elaeis guineensis	519	0.999793	4390.01	0
Eucalyptus grandis	614	0.999918	2980	0
Glycine max	922	0.999492	66360.6	0
Gossypium hirsutum	1941	0.999762	276989	0
Gossypium raimondii	756	0.999908	6256.51	0
Helianthus annuus	2240	0.999487	935973	0
Hordeum vulgare	4581	0.999729	4.32129e+06	0
Juglans regia	721	0.999762	13974.1	0
Lupinus albus	442	0.997603	28967.2	0
Lupinus angustifolius	564	0.999073	24885.1	0
Malus domestica	656	0.999962	1636	0
Mangifera indica	363	0.998154	12414.4	0
Manihot esculenta	391	0.999366	5484.36	0
Momordica charantia	297	0.99912	3431.63	0
Nelumbo nucifera	812	0.999941	4921.5	0
Oryza nivara	373	0.999903	761.005	0
Oryza sativa	377	0.999842	1280.5	0
Panicum hallii	488	0.99054	173277	0
Phaseolus vulgaris	520	0.998201	39531.9	0
Prunus mume	180	0.998885	962	0
Prunus persica	227	0.999945	96.5	0
Quercus sp	720	0.999877	7249.01	0
Raphanus sativus	232	0.999712	553.352	0
Sesamum indicum	259	0.999608	973.511	0
Setaria italica	405	0.999985	154.004	0
Solanum lycopersicum	806	0.995441	374630	0
Solanum tuberosum	728	0.99864	82532	0
Sorghum bicolor	663	0.999842	7314.47	0
Theobroma cacao	335	0.999952	272	0
Triticum aestivum	13346	0.999899	3.98227e+07	0
Triticum dicoccoides	5821	0.999948	1.61189e+06	0
Triticum urartu	4611	0.999973	441063	0
Vigna unguiculata	478	0.999989	191	0
Vitis vinifera	467	0.987805	182752	0
Zea mays	2107	0.999987	20666.1	0
