# Supplementary material for: Diversity and determinants of recombination landscapes in flowering plants
Source: PLoS Genet. 2022 Aug 30;18(8):e1010141. doi: 10.1371/journal.pgen.1010141 (PMC9467342; doi:10.1371/journal.pgen.1010141)
Supplement: S5 Table — (XLSX) [file pgen.1010141.s018.xlsx]

## Sheet: Feuil1
model	formula	AIC	BIC
LM	log10(mean.recrate) ~ log10(phys.map.length)	-388.852	-375.353
LMER	log10(mean.recrate) ~ log10(phys.map.length) + (1 | Species)	-1275.59	-1257.59
LMER	log10(mean.recrate) ~ log10(phys.map.length) + (log10(phys.map.length) | Species)	-1347.49	-1320.5
PGLMM	log10(mean.recrate) ~ log10(phys.map.length) + (1|Species__)	-1286.97	-1273.55
