# Supplementary material for: Diversity and determinants of recombination landscapes in flowering plants
Source: PLoS Genet. 2022 Aug 30;18(8):e1010141. doi: 10.1371/journal.pgen.1010141 (PMC9467342; doi:10.1371/journal.pgen.1010141)
Supplement: S6 Table — Mean of the Spearman’s Rho coefficient among correlations at chromosome scale and proportion of significant p-values given for each species. (XLSX) [file pgen.1010141.s019.xlsx]

## Sheet: Feuil1
Species	Chromosome number	Chromosome size	Mean periphery-bias	Spearman correlation	p-value
Aegilops speltoides	2	517.443	5.75674	-1	1
Arabidopsis thaliana	5	23.8293	1.60171	-0.7	0.233333
Arachis duranensis	8	100.951	4.6363	0.809524	0.0217758
Arachis hypogaea	18	124.685	2.06638	0.168215	0.503201
Boechera stricta	7	26.5256	1.50822	-0.0714286	0.906349
Brachypodium distachyon	3	45.6217	2.60557	0.5	1
Brassica napus	12	44.7156	1.65301	0.224242	0.536688
Brassica rapa	7	26.1407	1.55404	0	1
Camelina sativa	15	30.6306	1.35597	-0.111888	0.732775
Camellia sinensis	5	222.11	1.19665	0.5	1
Capsella rubella	7	15.8391	0.684533	-0.142857	0.802778
Capsicum annuum	11	227.122	3.19113	-0.227273	0.503067
Cenchrus americanus	7	223.505	5.39456	0.535714	0.235714
Citrullus lanatus	10	33.5973	1.37778	0.612121	0.0664691
Citrus sinensis	8	26.0202	2.12299	-0.166667	0.703323
Coffea canephora	11	53.0032	2.82903	0.0727273	0.838825
Cucumis melo	11	30.9912	2.68999	0.436364	0.182532
Cucumis sativus	7	27.4084	0.693449	0.714286	0.0880952
Cucurbita maxima	19	10.3489	0.682517	0.105392	0.687298
Cucurbita pepo	17	10.787	0.958157	0.0441176	0.868568
Dioscorea alata	14	23.8461	3.2115	-0.138462	0.637516
Draba nivalis	7	34.1154	1.42521	0.178571	0.713095
Elaeis guineensis	11	46.94	0.805886	0.0181818	0.972841
Eucalyptus grandis	11	55.69	1.16619	0.381818	0.248381
Glycine max	19	48.1272	2.48956	0.0438596	0.859811
Gossypium hirsutum	26	85.9228	3.75413	0.339487	0.090224
Gossypium raimondii	13	57.6329	3.85257	0.21978	0.470353
Helianthus annuus	13	169.704	4.41339	0.395604	0.182196
Hordeum vulgare	7	654.859	4.31762	-0.321429	0.497619
Juglans regia	15	47.4316	1.0989	-0.0392857	0.892928
Lupinus albus	25	17.356	1.43523	0.156154	0.454307
Lupinus angustifolius	20	27.8954	3.7115	0.21203	0.367829
Malus domestica	17	38.3825	1.40889	-0.262255	0.307997
Mangifera indica	20	17.872	0.899006	0.383459	0.0960014
Manihot esculenta	18	28.8023	0.312743	-0.0392359	0.877159
Momordica charantia	11	26.5073	0.964299	0.0607906	0.867511
Nelumbo nucifera	8	97.8455	1.01737	0.142857	0.752034
Oryza nivara	12	28.1625	1.8006	-0.048951	0.886335
Oryza sativa	12	31.1038	1.22203	0.412587	0.184481
Panicum hallii	9	56.3793	1.80652	-0.566667	0.120574
Phaseolus vulgaris	11	46.8019	3.54971	0.536364	0.0936425
Prunus mume	7	24.9883	1.14433	-0.357143	0.444444
Prunus persica	8	28.2119	1.29911	0.380952	0.359871
Quercus sp	12	59.7276	1.02664	-0.244755	0.443504
Raphanus sativus	6	38.789	1.22237	0.771429	0.102778
Sesamum indicum	13	16.4098	0.761001	0.587912	0.038107
Setaria italica	9	44.5885	2.66158	0.366667	0.33626
Solanum lycopersicum	12	67.2687	4.31489	0.58042	0.0520862
Solanum tuberosum	12	60.4181	2.49603	0.461538	0.133836
Sorghum bicolor	10	68.3645	2.03482	-0.648485	0.0490426
Theobroma cacao	10	33.0456	2.0836	0.187879	0.607567
Triticum aestivum	20	667.825	3.98998	0.135338	0.568108
Triticum dicoccoides	10	582.401	4.65457	-0.360871	0.305613
Triticum urartu	7	665.943	2.36675	0.0714286	0.906349
Vigna unguiculata	11	43.0415	1.96639	0.536364	0.0936425
Vitis vinifera	19	22.4303	1.7052	0.0175439	0.945416
Zea mays	10	210.634	3.51986	0.030303	0.94571
