# Supplementary material for: Diversity and determinants of recombination landscapes in flowering plants
Source: PLoS Genet. 2022 Aug 30;18(8):e1010141. doi: 10.1371/journal.pgen.1010141 (PMC9467342; doi:10.1371/journal.pgen.1010141)
Supplement: S7 Table — (XLSX) [file pgen.1010141.s020.xlsx]

## Sheet: Feuil1
Species	Chromosome	Spearman correlation	p-value
Aegilops_speltoides_Zhang2019	2S	-0.971834	0
Aegilops_speltoides_Zhang2020	7S	-0.917642	0
Arabidopsis_thaliana_Serin2017	1	0.0146741	0.85792
Arabidopsis_thaliana_Serin2017	2	0.0374718	0.715561
Arabidopsis_thaliana_Serin2017	3	-0.741258	8.16905e-22
Arabidopsis_thaliana_Serin2017	4	0.0847781	0.418432
Arabidopsis_thaliana_Serin2017	5	-0.358426	2.4008e-05
Arachis_duranensis_Bertioli2016	A1	-0.886512	3.45282e-179
Arachis_duranensis_Bertioli2016	A10	-0.390101	1.86578e-20
Arachis_duranensis_Bertioli2016	A2	-0.918068	5.60077e-189
Arachis_duranensis_Bertioli2016	A3	-0.929357	3.72334e-292
Arachis_duranensis_Bertioli2016	A4	-0.837667	2.59006e-161
Arachis_duranensis_Bertioli2016	A5	-0.896619	3.96684e-192
Arachis_duranensis_Bertioli2016	A7	-0.625454	4.45047e-43
Arachis_duranensis_Bertioli2016	A8	0.794858	0
Arachis_hypogaea_Zhuang2019	A01	-0.84327	4.9496e-125
Arachis_hypogaea_Zhuang2019	A02	-0.950696	0
Arachis_hypogaea_Zhuang2019	A03	-0.154985	0.000206976
Arachis_hypogaea_Zhuang2019	A04	-0.580782	0
Arachis_hypogaea_Zhuang2019	A05	-0.706218	0
Arachis_hypogaea_Zhuang2019	A07	-0.999457	0
Arachis_hypogaea_Zhuang2019	A08	-0.481536	0
Arachis_hypogaea_Zhuang2019	A09	-1	0
Arachis_hypogaea_Zhuang2019	A10	-1	0
Arachis_hypogaea_Zhuang2019	B01	-0.494481	0
Arachis_hypogaea_Zhuang2019	B02	-0.978758	0
Arachis_hypogaea_Zhuang2019	B03	-0.785049	0
Arachis_hypogaea_Zhuang2019	B04	-0.992356	0
Arachis_hypogaea_Zhuang2019	B06	-0.816339	0
Arachis_hypogaea_Zhuang2019	B07	-0.736852	0
Arachis_hypogaea_Zhuang2019	B08	-0.64606	0
Arachis_hypogaea_Zhuang2019	B09	-0.990781	0
Arachis_hypogaea_Zhuang2019	B10	-1	0
Boechera_stricta_Lee2020	1	-0.854451	0
Boechera_stricta_Lee2020	2	-0.795553	5.96005e-31
Boechera_stricta_Lee2020	3	-0.552672	0
Boechera_stricta_Lee2020	4	-0.273993	0.00304591
Boechera_stricta_Lee2020	5	0.0464191	0.58021
Boechera_stricta_Lee2020	6	-0.846344	0
Boechera_stricta_Lee2020	7	-0.12651	0.148169
Brachypodium_distachyon_Huo2011	3	-0.858118	0
Brachypodium_distachyon_Huo2011	4	-0.934605	2.79705e-109
Brachypodium_distachyon_Huo2011	5	-0.32664	0.000110397
Brassica_napus_Yang2017	A01	-0.970436	0
Brassica_napus_Yang2017	A02	-0.335634	0.000531335
Brassica_napus_Yang2017	A03	0.637778	0
Brassica_napus_Yang2017	A04	-0.503491	3.99118e-07
Brassica_napus_Yang2017	A05	-0.704246	0
Brassica_napus_Yang2017	A07	0.683199	0
Brassica_napus_Yang2017	A09	-0.965432	0
Brassica_napus_Yang2017	A10	-0.208573	0.0526932
Brassica_napus_Yang2017	C02	-0.82134	0
Brassica_napus_Yang2017	C03	-0.562663	1.06815e-26
Brassica_napus_Yang2017	C04	-0.836919	0
Brassica_napus_Yang2017	C08	-0.105742	0.150759
Brassica_rapa_CodyMarkelz2017	A01	-0.963875	0
Brassica_rapa_CodyMarkelz2017	A03	-0.488696	3.7604e-09
Brassica_rapa_CodyMarkelz2017	A04	-0.84379	0
Brassica_rapa_CodyMarkelz2017	A06	-0.915414	2.39773e-35
Brassica_rapa_CodyMarkelz2017	A07	0.39151	6.35857e-06
Brassica_rapa_CodyMarkelz2017	A09	-0.801745	0
Brassica_rapa_CodyMarkelz2017	A10	-0.169378	0.143319
Camelina_sativa_King2019	1	0.159505	0.114705
Camelina_sativa_King2019	11	-0.808227	0
Camelina_sativa_King2019	13	-0.501906	7.03339e-09
Camelina_sativa_King2019	15	-0.306501	0.000116545
Camelina_sativa_King2019	16	-0.897781	0
Camelina_sativa_King2019	17	-0.362534	3.82926e-06
Camelina_sativa_King2019	19	0.743463	6.99256e-23
Camelina_sativa_King2019	2	-0.657522	0
Camelina_sativa_King2019	20	0.375016	2.49871e-06
Camelina_sativa_King2019	3	0.121481	0.149823
Camelina_sativa_King2019	4	0.657744	0
Camelina_sativa_King2019	5	-0.832209	1.4284e-42
Camelina_sativa_King2019	6	-0.886409	0
Camelina_sativa_King2019	7	-0.523904	0
Camelina_sativa_King2019	8	-0.823439	2.79746e-35
Camellia_sinensis_Xu2018	1	-0.788692	5.48898e-289
Camellia_sinensis_Xu2018	15	0.605035	0
Camellia_sinensis_Xu2018	3	-0.499463	0
Camellia_sinensis_Xu2018	8	-0.159088	1.43133e-06
Camellia_sinensis_Xu2018	9	0.359582	0
Capsella_rubella_Slotte2013	1	0.440446	7.92464e-06
Capsella_rubella_Slotte2013	2	0.743139	0
Capsella_rubella_Slotte2013	3	0.728222	0
Capsella_rubella_Slotte2013	4	0.812247	0
Capsella_rubella_Slotte2013	6	0.620506	1.55083e-09
Capsella_rubella_Slotte2013	7	0.512624	1.44126e-06
Capsella_rubella_Slotte2013	8	0.179225	0.186274
Capsicum_annuum_Han2016	1	-0.446565	8.92173e-68
Capsicum_annuum_Han2016	10	-0.965262	0
Capsicum_annuum_Han2016	11	-0.946044	0
Capsicum_annuum_Han2016	12	-0.993955	0
Capsicum_annuum_Han2016	2	-0.289676	1.11653e-17
Capsicum_annuum_Han2016	3	-0.950507	0
Capsicum_annuum_Han2016	4	-0.659078	3.73639e-138
Capsicum_annuum_Han2016	5	-0.947739	0
Capsicum_annuum_Han2016	6	-0.974004	0
Capsicum_annuum_Han2016	7	-0.926549	0
Capsicum_annuum_Han2016	9	-0.896034	0
Cenchrus_americanus_Pucher2017	1	-0.574524	4.72137e-136
Cenchrus_americanus_Pucher2017	2	-0.592993	4.37493e-116
Cenchrus_americanus_Pucher2017	3	-0.687581	6.5004e-210
Cenchrus_americanus_Pucher2017	4	-0.924748	0
Cenchrus_americanus_Pucher2017	5	0.977736	0
Cenchrus_americanus_Pucher2017	6	0.492389	4.8806e-63
Cenchrus_americanus_Pucher2017	7	-0.872499	0
Citrullus_lanatus_Ren2015	1	-0.734186	0
Citrullus_lanatus_Ren2015	10	-0.32329	0.000178918
Citrullus_lanatus_Ren2015	11	0.78264	0
Citrullus_lanatus_Ren2015	2	-0.698394	0
Citrullus_lanatus_Ren2015	3	-0.860788	0
Citrullus_lanatus_Ren2015	5	-0.81575	0
Citrullus_lanatus_Ren2015	6	-0.832669	0
Citrullus_lanatus_Ren2015	7	-0.334435	2.08078e-05
Citrullus_lanatus_Ren2015	8	0.314316	0.000341321
Citrullus_lanatus_Ren2015	9	-0.847004	0
Citrus_sinensis_Huang2018	1	-0.727988	0
Citrus_sinensis_Huang2018	3	-0.890252	1.05909e-87
Citrus_sinensis_Huang2018	4	-0.866292	0
Citrus_sinensis_Huang2018	5	-0.606751	1.31606e-22
Citrus_sinensis_Huang2018	6	-0.785244	0
Citrus_sinensis_Huang2018	7	-0.0952642	0.337898
Citrus_sinensis_Huang2018	8	-0.99681	8.14437e-136
Citrus_sinensis_Huang2018	9	-0.462742	1.44992e-08
Coffea_canephora_Crouzillat2020	A	-0.919688	5.01545e-136
Coffea_canephora_Crouzillat2020	B	-0.907695	4.7582e-151
Coffea_canephora_Crouzillat2020	C	-0.580521	0
Coffea_canephora_Crouzillat2020	D	-0.981309	4.30332e-183
Coffea_canephora_Crouzillat2020	E	-0.981331	1.00851e-181
Coffea_canephora_Crouzillat2020	F	-0.962992	5.87614e-194
Coffea_canephora_Crouzillat2020	G	-0.608254	0
Coffea_canephora_Crouzillat2020	H	-0.954732	1.55619e-131
Coffea_canephora_Crouzillat2020	I	-0.642402	7.84542e-26
Coffea_canephora_Crouzillat2020	J	-0.571205	4.74074e-23
Coffea_canephora_Crouzillat2020	K	-0.648317	6.63796e-27
Cucumis_melo_Pereira2018	1	-0.343185	2.60602e-06
Cucumis_melo_Pereira2018	10	-0.89261	6.06091e-42
Cucumis_melo_Pereira2018	12	-1	0
Cucumis_melo_Pereira2018	2	-0.351959	3.92151e-05
Cucumis_melo_Pereira2018	3	-0.993409	0
Cucumis_melo_Pereira2018	4	-0.596436	0
Cucumis_melo_Pereira2018	5	-0.827663	0
Cucumis_melo_Pereira2018	6	-0.864068	1.20759e-57
Cucumis_melo_Pereira2018	7	-0.98372	9.58036e-108
Cucumis_melo_Pereira2018	8	-0.871126	5.62302e-51
Cucumis_melo_Pereira2018	9	-0.904215	0
Cucumis_sativus_Zhu2016	1	-0.19395	0.0195441
Cucumis_sativus_Zhu2016	2	-0.289624	0.00175996
Cucumis_sativus_Zhu2016	3	-0.862536	0
Cucumis_sativus_Zhu2016	4	0.839485	0
Cucumis_sativus_Zhu2016	5	0.390518	2.23915e-06
Cucumis_sativus_Zhu2016	6	-0.186041	0.0246862
Cucumis_sativus_Zhu2016	7	0.109952	0.29144
Cucurbita_maxima_Wang2020	1	0.112582	0.368116
Cucurbita_maxima_Wang2020	10	-0.23104	0.131317
Cucurbita_maxima_Wang2020	11	-0.243223	0.0530166
Cucurbita_maxima_Wang2020	12	-0.651092	6.72346e-07
Cucurbita_maxima_Wang2020	13	-0.740871	8.20641e-07
Cucurbita_maxima_Wang2020	15	-0.55942	7.0871e-05
Cucurbita_maxima_Wang2020	16	-0.843552	0
Cucurbita_maxima_Wang2020	17	0.0402204	0.786068
Cucurbita_maxima_Wang2020	18	-0.443878	0.00174251
Cucurbita_maxima_Wang2020	19	-0.724588	8.50037e-08
Cucurbita_maxima_Wang2020	2	-0.145571	0.322458
Cucurbita_maxima_Wang2020	20	0.822259	0
Cucurbita_maxima_Wang2020	3	0.871038	0
Cucurbita_maxima_Wang2020	4	-0.746296	0
Cucurbita_maxima_Wang2020	5	-0.642511	4.89868e-07
Cucurbita_maxima_Wang2020	6	-0.0827371	0.566775
Cucurbita_maxima_Wang2020	7	-0.190432	0.23829
Cucurbita_maxima_Wang2020	8	0.0741436	0.649338
Cucurbita_maxima_Wang2020	9	0.46601	0.0115812
Cucurbita_pepo_MonteroPau2017	1	-0.475392	2.28701e-07
Cucurbita_pepo_MonteroPau2017	10	0.215176	0.235931
Cucurbita_pepo_MonteroPau2017	11	-0.200934	0.170411
Cucurbita_pepo_MonteroPau2017	12	-0.181657	0.206118
Cucurbita_pepo_MonteroPau2017	13	0.457331	0.00137681
Cucurbita_pepo_MonteroPau2017	14	0.784314	0.000296729
Cucurbita_pepo_MonteroPau2017	15	-0.0899352	0.561532
Cucurbita_pepo_MonteroPau2017	16	-0.995462	0
Cucurbita_pepo_MonteroPau2017	17	-0.572093	6.74365e-05
Cucurbita_pepo_MonteroPau2017	19	0.434897	0.00541328
Cucurbita_pepo_MonteroPau2017	2	-0.614688	2.48292e-08
Cucurbita_pepo_MonteroPau2017	3	-0.675688	0
Cucurbita_pepo_MonteroPau2017	5	-0.505934	0.000159968
Cucurbita_pepo_MonteroPau2017	6	0.311403	0.0265415
Cucurbita_pepo_MonteroPau2017	7	-0.995747	0
Cucurbita_pepo_MonteroPau2017	8	0.30362	0.0307246
Cucurbita_pepo_MonteroPau2017	9	0.0413445	0.775034
Dioscorea_alata_Cormier2019	1	-0.919521	0
Dioscorea_alata_Cormier2019	10	-0.985746	0
Dioscorea_alata_Cormier2019	11	-0.59826	9.1454e-09
Dioscorea_alata_Cormier2019	13	-0.785104	0
Dioscorea_alata_Cormier2019	17	-0.740698	0
Dioscorea_alata_Cormier2019	18	-0.730373	6.06565e-26
Dioscorea_alata_Cormier2019	2	-0.88566	0
Dioscorea_alata_Cormier2019	20	-0.316412	0.0102335
Dioscorea_alata_Cormier2019	3	-0.931655	0
Dioscorea_alata_Cormier2019	4	-0.968986	0
Dioscorea_alata_Cormier2019	5	-0.773764	0
Dioscorea_alata_Cormier2019	7	-0.680399	0
Dioscorea_alata_Cormier2019	8	-0.59812	0
Dioscorea_alata_Cormier2019	9	-0.970045	0
Draba_nivalis_Birkeland2020	1	-0.713712	0
Draba_nivalis_Birkeland2020	2	-0.621727	0
Draba_nivalis_Birkeland2020	3	-0.887549	0
Draba_nivalis_Birkeland2020	4	-0.890074	0
Draba_nivalis_Birkeland2020	5	-0.754533	0
Draba_nivalis_Birkeland2020	7	-0.755743	0
Draba_nivalis_Birkeland2020	8	-0.570097	1.47542e-16
Elaeis_guineensis_Yaakub2020	1	0.542398	0
Elaeis_guineensis_Yaakub2020	10	0.717579	3.96434e-26
Elaeis_guineensis_Yaakub2020	12	0.334733	4.8481e-05
Elaeis_guineensis_Yaakub2020	14	0.999412	0
Elaeis_guineensis_Yaakub2020	2	0.586928	0
Elaeis_guineensis_Yaakub2020	3	0.53043	0
Elaeis_guineensis_Yaakub2020	4	-0.0861303	0.146174
Elaeis_guineensis_Yaakub2020	5	-0.724071	0
Elaeis_guineensis_Yaakub2020	6	-0.0922362	0.171836
Elaeis_guineensis_Yaakub2020	7	0.150948	0.0272501
Elaeis_guineensis_Yaakub2020	8	-0.213901	0.00272709
Eucalyptus_grandis_Bertholome2015	1	-0.0689328	0.303017
Eucalyptus_grandis_Bertholome2015	10	-0.645151	2.82464e-23
Eucalyptus_grandis_Bertholome2015	11	0.331681	7.10149e-07
Eucalyptus_grandis_Bertholome2015	2	-0.661068	0
Eucalyptus_grandis_Bertholome2015	3	-0.628901	0
Eucalyptus_grandis_Bertholome2015	4	-0.634634	0
Eucalyptus_grandis_Bertholome2015	5	-0.978449	0
Eucalyptus_grandis_Bertholome2015	6	0.0803466	0.175306
Eucalyptus_grandis_Bertholome2015	7	-0.91634	0
Eucalyptus_grandis_Bertholome2015	8	-0.685891	0
Eucalyptus_grandis_Bertholome2015	9	0.440787	1.6423e-10
Glycine_max_Watanabe2017	1	-0.808504	0
Glycine_max_Watanabe2017	10	-0.967054	3.97313e-154
Glycine_max_Watanabe2017	12	-0.795455	6.0621e-45
Glycine_max_Watanabe2017	13	0.957376	2.05697e-124
Glycine_max_Watanabe2017	14	-0.796101	6.33489e-55
Glycine_max_Watanabe2017	15	-0.759024	0
Glycine_max_Watanabe2017	16	-0.884472	8.11796e-64
Glycine_max_Watanabe2017	17	-0.700334	5.44144e-32
Glycine_max_Watanabe2017	18	-0.970698	0
Glycine_max_Watanabe2017	19	-0.363898	2.27059e-09
Glycine_max_Watanabe2017	2	-0.689677	1.21286e-35
Glycine_max_Watanabe2017	20	-0.509008	3.18877e-17
Glycine_max_Watanabe2017	3	-0.803869	0
Glycine_max_Watanabe2017	4	-0.764319	1.8484e-51
Glycine_max_Watanabe2017	5	-0.690161	3.48602e-31
Glycine_max_Watanabe2017	6	-0.742405	0
Glycine_max_Watanabe2017	7	-0.978865	2.54545e-154
Glycine_max_Watanabe2017	8	-0.674202	4.88359e-33
Glycine_max_Watanabe2017	9	-0.925319	0
Gossypium_hirsutum_Zhang2019	A01	-0.803083	0
Gossypium_hirsutum_Zhang2019	A02	-0.963804	8.82133e-236
Gossypium_hirsutum_Zhang2019	A03	-0.358481	1.40834e-16
Gossypium_hirsutum_Zhang2019	A04	-0.962496	4.04777e-177
Gossypium_hirsutum_Zhang2019	A05	-0.850589	6.14456e-130
Gossypium_hirsutum_Zhang2019	A06	-0.916347	1.76562e-204
Gossypium_hirsutum_Zhang2019	A07	-0.764391	0
Gossypium_hirsutum_Zhang2019	A08	-0.850047	4.15074e-144
Gossypium_hirsutum_Zhang2019	A09	-0.630701	7.0587e-43
Gossypium_hirsutum_Zhang2019	A10	-0.922926	1.62214e-206
Gossypium_hirsutum_Zhang2019	A11	-0.859933	9.65783e-137
Gossypium_hirsutum_Zhang2019	A12	-0.99985	0
Gossypium_hirsutum_Zhang2019	A13	-0.55658	1.13574e-33
Gossypium_hirsutum_Zhang2019	D01	-0.901387	0
Gossypium_hirsutum_Zhang2019	D02	-0.942059	0
Gossypium_hirsutum_Zhang2019	D03	-0.925267	2.8597e-96
Gossypium_hirsutum_Zhang2019	D04	-0.982073	0
Gossypium_hirsutum_Zhang2019	D05	-0.436675	0
Gossypium_hirsutum_Zhang2019	D06	-0.899173	1.57432e-116
Gossypium_hirsutum_Zhang2019	D07	-0.777236	0
Gossypium_hirsutum_Zhang2019	D08	-0.943404	0
Gossypium_hirsutum_Zhang2019	D09	-0.71436	0
Gossypium_hirsutum_Zhang2019	D10	-0.932687	0
Gossypium_hirsutum_Zhang2019	D11	-0.970627	0
Gossypium_hirsutum_Zhang2019	D12	-0.926565	6.74923e-124
Gossypium_hirsutum_Zhang2019	D13	-0.816259	0
Gossypium_raimondii_Wang2013	1	-0.886802	0
Gossypium_raimondii_Wang2013	10	-0.834525	0
Gossypium_raimondii_Wang2013	11	-0.543464	2.25484e-25
Gossypium_raimondii_Wang2013	12	-0.951473	0
Gossypium_raimondii_Wang2013	13	-0.159439	0.00646812
Gossypium_raimondii_Wang2013	2	-0.511882	2.64744e-22
Gossypium_raimondii_Wang2013	3	-0.748869	0
Gossypium_raimondii_Wang2013	4	-0.852524	0
Gossypium_raimondii_Wang2013	5	-0.86184	0
Gossypium_raimondii_Wang2013	6	-0.857364	0
Gossypium_raimondii_Wang2013	7	-0.753396	0
Gossypium_raimondii_Wang2013	8	-0.809987	8.76613e-68
Gossypium_raimondii_Wang2013	9	-0.872696	1.24004e-111
Helianthus_annuus_Talukder2014	1	-0.91062	4.50888e-285
Helianthus_annuus_Talukder2014	10	-0.943779	0
Helianthus_annuus_Talukder2014	11	-0.994169	0
Helianthus_annuus_Talukder2014	12	-0.379081	1.22453e-28
Helianthus_annuus_Talukder2014	13	0.633023	0
Helianthus_annuus_Talukder2014	14	-0.768392	0
Helianthus_annuus_Talukder2014	2	-0.935248	0
Helianthus_annuus_Talukder2014	3	-0.634314	1.43885e-99
Helianthus_annuus_Talukder2014	4	-0.988929	0
Helianthus_annuus_Talukder2014	6	-0.60971	1.60661e-75
Helianthus_annuus_Talukder2014	7	-0.943198	0
Helianthus_annuus_Talukder2014	8	-0.599059	0
Helianthus_annuus_Talukder2014	9	-0.491592	0
Hordeum_vulgare_MunozAmatriain2014	1H	-0.699231	0
Hordeum_vulgare_MunozAmatriain2014	2H	-0.931848	0
Hordeum_vulgare_MunozAmatriain2014	3H	-0.982825	0
Hordeum_vulgare_MunozAmatriain2014	4H	-0.238041	8.53687e-43
Hordeum_vulgare_MunozAmatriain2014	5H	-0.938613	0
Hordeum_vulgare_MunozAmatriain2014	6H	-0.996058	0
Hordeum_vulgare_MunozAmatriain2014	7H	-0.987408	0
Juglans_regia_Luo2015	1	-0.600775	0
Juglans_regia_Luo2015	10	-0.774328	0
Juglans_regia_Luo2015	11	-0.734166	0
Juglans_regia_Luo2015	12	0.815616	0
Juglans_regia_Luo2015	13	-0.773643	0
Juglans_regia_Luo2015	14	-0.446744	3.06834e-12
Juglans_regia_Luo2015	16	-0.591467	1.76788e-14
Juglans_regia_Luo2015	2	-0.618257	0
Juglans_regia_Luo2015	3	-0.210031	0.000434277
Juglans_regia_Luo2015	4	-0.654715	0
Juglans_regia_Luo2015	5	-0.450706	2.60658e-07
Juglans_regia_Luo2015	6	-0.387216	2.66219e-11
Juglans_regia_Luo2015	7	-0.804801	0
Juglans_regia_Luo2015	8	-0.694176	1.21461e-27
Juglans_regia_Luo2015	9	0.344364	4.31842e-05
Lupinus_albus_Ksiazkiewicz2017	1	-0.734089	0
Lupinus_albus_Ksiazkiewicz2017	10	-0.651213	2.76841e-12
Lupinus_albus_Ksiazkiewicz2017	11	-0.794439	3.63484e-23
Lupinus_albus_Ksiazkiewicz2017	12	-0.886937	2.96891e-30
Lupinus_albus_Ksiazkiewicz2017	13	-0.188708	0.0915732
Lupinus_albus_Ksiazkiewicz2017	14	-0.701535	0
Lupinus_albus_Ksiazkiewicz2017	15	-0.926465	4.25677e-42
Lupinus_albus_Ksiazkiewicz2017	16	-0.769921	0
Lupinus_albus_Ksiazkiewicz2017	17	0.436268	0.000119295
Lupinus_albus_Ksiazkiewicz2017	18	-0.576214	1.37432e-10
Lupinus_albus_Ksiazkiewicz2017	19	-0.879813	7.63761e-30
Lupinus_albus_Ksiazkiewicz2017	2	0.143809	0.186155
Lupinus_albus_Ksiazkiewicz2017	20	-0.757718	0
Lupinus_albus_Ksiazkiewicz2017	21	-0.602393	1.07996e-08
Lupinus_albus_Ksiazkiewicz2017	22	-0.56383	4.22342e-07
Lupinus_albus_Ksiazkiewicz2017	23	-0.949645	0
Lupinus_albus_Ksiazkiewicz2017	24	-0.443776	0.000489931
Lupinus_albus_Ksiazkiewicz2017	25	-0.977986	7.61682e-55
Lupinus_albus_Ksiazkiewicz2017	3	-0.828465	0
Lupinus_albus_Ksiazkiewicz2017	4	-0.573925	1.1486e-08
Lupinus_albus_Ksiazkiewicz2017	5	-0.507664	1.19503e-06
Lupinus_albus_Ksiazkiewicz2017	6	-0.735691	0
Lupinus_albus_Ksiazkiewicz2017	7	-0.3611	0.000550538
Lupinus_albus_Ksiazkiewicz2017	8	-0.858945	0
Lupinus_albus_Ksiazkiewicz2017	9	0.495402	1.27193e-05
Lupinus_angustifolius_Zhou2017	1	-0.312376	3.33511e-06
Lupinus_angustifolius_Zhou2017	10	-0.991864	3.6832e-84
Lupinus_angustifolius_Zhou2017	11	-0.0661842	0.341919
Lupinus_angustifolius_Zhou2017	12	-0.545591	2.00238e-10
Lupinus_angustifolius_Zhou2017	13	-0.968395	1.00667e-62
Lupinus_angustifolius_Zhou2017	14	-0.952661	1.14949e-57
Lupinus_angustifolius_Zhou2017	15	-0.856419	5.79104e-36
Lupinus_angustifolius_Zhou2017	16	-0.578527	1.57027e-11
Lupinus_angustifolius_Zhou2017	17	-0.996788	1.36267e-90
Lupinus_angustifolius_Zhou2017	18	-0.574946	1.15266e-10
Lupinus_angustifolius_Zhou2017	19	-0.982938	8.9182e-80
Lupinus_angustifolius_Zhou2017	2	-0.891217	1.03585e-53
Lupinus_angustifolius_Zhou2017	20	-0.8723	0
Lupinus_angustifolius_Zhou2017	3	-0.864643	2.63837e-59
Lupinus_angustifolius_Zhou2017	4	-0.94961	0
Lupinus_angustifolius_Zhou2017	5	-0.876822	5.45096e-55
Lupinus_angustifolius_Zhou2017	6	-0.442773	2.97872e-11
Lupinus_angustifolius_Zhou2017	7	-0.966917	0
Lupinus_angustifolius_Zhou2017	8	-0.665307	0
Lupinus_angustifolius_Zhou2017	9	-0.943361	0
Malus_domestica_DiPierro2016	1	0.996147	9.31058e-166
Malus_domestica_DiPierro2016	10	-0.767017	0
Malus_domestica_DiPierro2016	11	-0.976875	0
Malus_domestica_DiPierro2016	12	-0.871909	0
Malus_domestica_DiPierro2016	13	-0.933087	0
Malus_domestica_DiPierro2016	14	-0.874728	0
Malus_domestica_DiPierro2016	15	-0.652573	0
Malus_domestica_DiPierro2016	16	-0.767935	0
Malus_domestica_DiPierro2016	17	-0.611858	0
Malus_domestica_DiPierro2016	2	-0.811804	2.88333e-46
Malus_domestica_DiPierro2016	3	-0.820954	0
Malus_domestica_DiPierro2016	4	-0.818668	0
Malus_domestica_DiPierro2016	5	-0.657142	0
Malus_domestica_DiPierro2016	6	-0.862601	8.78721e-53
Malus_domestica_DiPierro2016	7	-0.907514	0
Malus_domestica_DiPierro2016	8	-0.886845	0
Malus_domestica_DiPierro2016	9	-0.397636	5.53866e-08
Mangifera_indica_Luo2016	1	-0.557943	0
Mangifera_indica_Luo2016	10	-0.319439	0.00267594
Mangifera_indica_Luo2016	11	-0.338215	0.00533029
Mangifera_indica_Luo2016	12	0.984241	1.06108e-59
Mangifera_indica_Luo2016	13	-0.393713	0.000523519
Mangifera_indica_Luo2016	14	-0.0216298	0.857648
Mangifera_indica_Luo2016	15	-0.882207	0
Mangifera_indica_Luo2016	16	-0.0334016	0.785267
Mangifera_indica_Luo2016	17	-0.450595	0.000152844
Mangifera_indica_Luo2016	18	-0.240602	0.050074
Mangifera_indica_Luo2016	19	0.999954	0
Mangifera_indica_Luo2016	2	0.432181	8.6836e-07
Mangifera_indica_Luo2016	20	-0.767039	1.40069e-12
Mangifera_indica_Luo2016	3	-0.67311	0
Mangifera_indica_Luo2016	4	-0.778074	1.59548e-22
Mangifera_indica_Luo2016	5	0.227707	0.0202728
Mangifera_indica_Luo2016	6	-0.0867716	0.410137
Mangifera_indica_Luo2016	7	-0.933447	0
Mangifera_indica_Luo2016	8	-0.11685	0.277711
Mangifera_indica_Luo2016	9	-0.20465	0.0518146
Manihot_esculenta_ICGMC2015	1	0.562448	0
Manihot_esculenta_ICGMC2015	10	-0.351887	0.000358837
Manihot_esculenta_ICGMC2015	11	-0.280527	0.0041026
Manihot_esculenta_ICGMC2015	12	0.518993	3.88175e-09
Manihot_esculenta_ICGMC2015	13	-0.436038	6.44214e-06
Manihot_esculenta_ICGMC2015	14	0.717504	3.6913e-15
Manihot_esculenta_ICGMC2015	15	0.208695	0.037186
Manihot_esculenta_ICGMC2015	16	-0.263157	0.0108168
Manihot_esculenta_ICGMC2015	17	-0.911067	2.86607e-40
Manihot_esculenta_ICGMC2015	18	0.518202	2.32678e-07
Manihot_esculenta_ICGMC2015	2	0.120228	0.188735
Manihot_esculenta_ICGMC2015	3	-0.311579	0.000699963
Manihot_esculenta_ICGMC2015	4	-0.669265	2.42168e-15
Manihot_esculenta_ICGMC2015	5	0.131061	0.162671
Manihot_esculenta_ICGMC2015	6	-0.71669	0
Manihot_esculenta_ICGMC2015	7	-0.419584	2.31107e-05
Manihot_esculenta_ICGMC2015	8	-0.0841227	0.369287
Manihot_esculenta_ICGMC2015	9	0.51156	2.86196e-08
Momordica_charantia_Mastumura2020	1	0.906893	2.34543e-45
Momordica_charantia_Mastumura2020	10	0.0344928	0.717672
Momordica_charantia_Mastumura2020	11	-0.273781	0.00444198
Momordica_charantia_Mastumura2020	2	-0.134384	0.143218
Momordica_charantia_Mastumura2020	3	-0.693409	1.71224e-17
Momordica_charantia_Mastumura2020	4	-0.756458	0
Momordica_charantia_Mastumura2020	5	-0.851097	0
Momordica_charantia_Mastumura2020	6	-0.532317	1.57014e-13
Momordica_charantia_Mastumura2020	7	-0.621049	2.01554e-12
Momordica_charantia_Mastumura2020	8	-0.756773	5.93659e-34
Momordica_charantia_Mastumura2020	9	-0.749212	8.26369e-29
Nelumbo_nucifera_Gui2018	1	0.34773	0
Nelumbo_nucifera_Gui2018	2	-0.248713	2.93287e-09
Nelumbo_nucifera_Gui2018	3	0.146765	0.000555202
Nelumbo_nucifera_Gui2018	4	-0.310468	7.53051e-12
Nelumbo_nucifera_Gui2018	5	0.689793	0
Nelumbo_nucifera_Gui2018	6	0.31123	3.09298e-09
Nelumbo_nucifera_Gui2018	7	-0.357225	1.87811e-10
Nelumbo_nucifera_Gui2018	8	0.506214	0
Oryza_nivara_Ma2016	1	-0.545816	0
Oryza_nivara_Ma2016	10	-0.487491	6.58211e-08
Oryza_nivara_Ma2016	11	-0.714191	0
Oryza_nivara_Ma2016	12	-0.975526	0
Oryza_nivara_Ma2016	2	-0.362881	8.29717e-07
Oryza_nivara_Ma2016	3	-0.796873	0
Oryza_nivara_Ma2016	4	-0.753941	2.16427e-33
Oryza_nivara_Ma2016	5	-0.83815	0
Oryza_nivara_Ma2016	6	-0.596558	0
Oryza_nivara_Ma2016	7	-0.333984	3.94833e-05
Oryza_nivara_Ma2016	8	-0.912025	0
Oryza_nivara_Ma2016	9	0.832261	3.30598e-30
Oryza_sativa_DeLeon2016	1	-0.735808	0
Oryza_sativa_DeLeon2016	10	-0.302349	0.00101986
Oryza_sativa_DeLeon2016	11	-0.0439263	0.599849
Oryza_sativa_DeLeon2016	12	-0.958013	1.75579e-73
Oryza_sativa_DeLeon2016	2	-0.705546	0
Oryza_sativa_DeLeon2016	3	-0.58082	0
Oryza_sativa_DeLeon2016	4	-0.0175386	0.816085
Oryza_sativa_DeLeon2016	5	-0.894151	1.86531e-52
Oryza_sativa_DeLeon2016	6	-0.766951	0
Oryza_sativa_DeLeon2016	7	-0.668265	0
Oryza_sativa_DeLeon2016	8	-0.91102	2.47321e-55
Oryza_sativa_DeLeon2016	9	-0.37414	4.68039e-05
Panicum_hallii_Lovell2018	1	-0.737848	1.32341e-51
Panicum_hallii_Lovell2018	2	-0.943353	4.63554e-139
Panicum_hallii_Lovell2018	3	-0.896165	2.3957e-104
Panicum_hallii_Lovell2018	4	-0.8513	7.98822e-73
Panicum_hallii_Lovell2018	5	-0.735365	8.90471e-52
Panicum_hallii_Lovell2018	6	-0.902004	2.79862e-79
Panicum_hallii_Lovell2018	7	-0.891599	3.16172e-75
Panicum_hallii_Lovell2018	8	-0.720921	1.19659e-34
Panicum_hallii_Lovell2018	9	-0.852536	3.25896e-101
Phaseolus_vulgaris_Song2015	1	-0.752209	2.76557e-48
Phaseolus_vulgaris_Song2015	10	-0.854941	1.21993e-62
Phaseolus_vulgaris_Song2015	11	-0.781442	3.98849e-53
Phaseolus_vulgaris_Song2015	2	-0.44997	1.44815e-13
Phaseolus_vulgaris_Song2015	3	-0.983392	0
Phaseolus_vulgaris_Song2015	4	-0.974025	9.03424e-148
Phaseolus_vulgaris_Song2015	5	-0.933128	8.53753e-91
Phaseolus_vulgaris_Song2015	6	-0.801084	0
Phaseolus_vulgaris_Song2015	7	-0.983542	2.98483e-192
Phaseolus_vulgaris_Song2015	8	-0.939058	9.11734e-140
Phaseolus_vulgaris_Song2015	9	0.830651	0
Prunus_mume_Zhang2015	1	0.177257	0.0405876
Prunus_mume_Zhang2015	2	-0.117527	0.090114
Prunus_mume_Zhang2015	3	0.116956	0.201119
Prunus_mume_Zhang2015	5	-0.697792	0
Prunus_mume_Zhang2015	6	-0.126416	0.200651
Prunus_mume_Zhang2015	7	-0.584833	9.39192e-09
Prunus_mume_Zhang2015	8	0.177171	0.100625
Prunus_persica_Verde2017	1	-0.909867	0
Prunus_persica_Verde2017	2	-0.723245	0
Prunus_persica_Verde2017	3	-0.636172	0
Prunus_persica_Verde2017	4	-0.272541	0.00226824
Prunus_persica_Verde2017	5	-0.243053	0.0197808
Prunus_persica_Verde2017	6	-0.881191	0
Prunus_persica_Verde2017	7	-0.373373	5.68094e-05
Prunus_persica_Verde2017	8	-0.810909	0
Quercus_sp_Bodenes2016	1	-0.089069	0.142818
Quercus_sp_Bodenes2016	10	0.0622514	0.329888
Quercus_sp_Bodenes2016	11	-0.213554	0.000596696
Quercus_sp_Bodenes2016	12	-0.581844	2.01658e-19
Quercus_sp_Bodenes2016	2	-0.162039	9.70116e-05
Quercus_sp_Bodenes2016	3	0.593483	0
Quercus_sp_Bodenes2016	4	-0.523798	0
Quercus_sp_Bodenes2016	5	0.417247	0
Quercus_sp_Bodenes2016	6	-0.815336	3.19148e-67
Quercus_sp_Bodenes2016	7	-0.448891	0
Quercus_sp_Bodenes2016	8	0.743593	0
Quercus_sp_Bodenes2016	9	0.336285	4.73381e-08
Raphanus_sativus_Mun2015	1	-0.358743	4.54944e-09
Raphanus_sativus_Mun2015	3	0.255232	0.00268322
Raphanus_sativus_Mun2015	4	-0.761008	9.35063e-48
Raphanus_sativus_Mun2015	5	-0.297859	2.00794e-05
Raphanus_sativus_Mun2015	8	0.997141	1.38104e-137
Raphanus_sativus_Mun2015	9	-0.529353	0
Sesamum_indicum_Wang2016	1	0.281723	0.00424484
Sesamum_indicum_Wang2016	10	-0.397835	6.54109e-05
Sesamum_indicum_Wang2016	11	0.0745763	0.542519
Sesamum_indicum_Wang2016	12	0.742715	2.07259e-15
Sesamum_indicum_Wang2016	13	0.537411	1.01937e-06
Sesamum_indicum_Wang2016	2	-0.326422	0.00188842
Sesamum_indicum_Wang2016	3	-0.183202	0.0384604
Sesamum_indicum_Wang2016	4	-0.256245	0.00933298
Sesamum_indicum_Wang2016	5	-0.804626	0
Sesamum_indicum_Wang2016	6	-0.19756	0.0376727
Sesamum_indicum_Wang2016	7	0.955987	0
Sesamum_indicum_Wang2016	8	-0.300499	0.000770961
Sesamum_indicum_Wang2016	9	-0.160709	0.0890481
Setaria_italica_Bennetzen2012	1	-0.945779	4.50689e-102
Setaria_italica_Bennetzen2012	2	-0.821647	2.82027e-60
Setaria_italica_Bennetzen2012	3	-0.951127	0
Setaria_italica_Bennetzen2012	4	-0.939003	0
Setaria_italica_Bennetzen2012	5	-0.570421	0
Setaria_italica_Bennetzen2012	6	-0.793777	0
Setaria_italica_Bennetzen2012	7	-0.46302	8.29096e-11
Setaria_italica_Bennetzen2012	8	-0.453984	2.75034e-11
Setaria_italica_Bennetzen2012	9	-0.861915	2.05409e-88
Solanum_lycopersicum_Gonda2018	1	-0.914558	1.3871e-193
Solanum_lycopersicum_Gonda2018	10	-0.910907	3.213e-126
Solanum_lycopersicum_Gonda2018	11	-0.857268	2.03561e-82
Solanum_lycopersicum_Gonda2018	12	-0.225317	3.32941e-05
Solanum_lycopersicum_Gonda2018	2	0.527522	4.30877e-18
Solanum_lycopersicum_Gonda2018	3	-0.787723	3.27449e-75
Solanum_lycopersicum_Gonda2018	4	-0.836234	1.37319e-87
Solanum_lycopersicum_Gonda2018	5	-0.898723	4.17071e-119
Solanum_lycopersicum_Gonda2018	6	-0.730561	0
Solanum_lycopersicum_Gonda2018	7	-0.93544	1.03706e-154
Solanum_lycopersicum_Gonda2018	8	-0.951881	5.17666e-170
Solanum_lycopersicum_Gonda2018	9	-0.904095	7.11309e-134
Solanum_tuberosum_Endelman2016	1	-0.797533	5.81541e-98
Solanum_tuberosum_Endelman2016	10	-0.930863	6.71689e-132
Solanum_tuberosum_Endelman2016	11	-0.954543	4.24653e-117
Solanum_tuberosum_Endelman2016	12	-0.96427	2.01314e-177
Solanum_tuberosum_Endelman2016	2	0.999464	0
Solanum_tuberosum_Endelman2016	3	-0.617467	5.7024e-34
Solanum_tuberosum_Endelman2016	4	-0.447077	4.82582e-19
Solanum_tuberosum_Endelman2016	5	-0.952653	6.8926e-135
Solanum_tuberosum_Endelman2016	6	-0.0540945	0.35453
Solanum_tuberosum_Endelman2016	7	-0.970338	6.32153e-176
Solanum_tuberosum_Endelman2016	8	-0.908021	8.26823e-108
Solanum_tuberosum_Endelman2016	9	-0.843846	1.00359e-84
Sorghum_bicolor_Zou2012	1	-0.417336	0
Sorghum_bicolor_Zou2012	10	-0.888856	2.2233e-104
Sorghum_bicolor_Zou2012	2	-0.700852	0
Sorghum_bicolor_Zou2012	3	-0.716749	6.81565e-60
Sorghum_bicolor_Zou2012	4	-0.836936	0
Sorghum_bicolor_Zou2012	5	-0.937808	5.07772e-144
Sorghum_bicolor_Zou2012	6	-0.587175	5.04181e-30
Sorghum_bicolor_Zou2012	7	-0.84364	0
Sorghum_bicolor_Zou2012	8	-0.94066	0
Sorghum_bicolor_Zou2012	9	-0.89511	7.45251e-106
Theobroma_cacao_Royaert2016	1	-0.965356	0
Theobroma_cacao_Royaert2016	10	-0.946181	0
Theobroma_cacao_Royaert2016	2	-0.982828	0
Theobroma_cacao_Royaert2016	3	-0.511479	0
Theobroma_cacao_Royaert2016	4	-0.363316	1.91586e-06
Theobroma_cacao_Royaert2016	5	-0.906096	0
Theobroma_cacao_Royaert2016	6	-0.876952	0
Theobroma_cacao_Royaert2016	7	-0.511615	4.41194e-09
Theobroma_cacao_Royaert2016	8	-0.807522	0
Theobroma_cacao_Royaert2016	9	-0.981604	0
Triticum_aestivum_GutierrezGonzalez2019	1A	-0.472519	4.91791e-164
Triticum_aestivum_GutierrezGonzalez2019	1B	-0.988407	0
Triticum_aestivum_GutierrezGonzalez2019	1D	-0.810658	0
Triticum_aestivum_GutierrezGonzalez2019	2A	-0.822682	0
Triticum_aestivum_GutierrezGonzalez2019	2B	-0.898267	0
Triticum_aestivum_GutierrezGonzalez2019	2D	-0.932304	0
Triticum_aestivum_GutierrezGonzalez2019	3A	-0.4588	2.52337e-194
Triticum_aestivum_GutierrezGonzalez2019	3B	-0.931459	0
Triticum_aestivum_GutierrezGonzalez2019	3D	-0.835598	0
Triticum_aestivum_GutierrezGonzalez2019	4A	-0.752651	0
Triticum_aestivum_GutierrezGonzalez2019	4B	-0.886599	0
Triticum_aestivum_GutierrezGonzalez2019	4D	-0.971565	0
Triticum_aestivum_GutierrezGonzalez2019	5B	-0.710938	0
Triticum_aestivum_GutierrezGonzalez2019	5D	-0.789474	0
Triticum_aestivum_GutierrezGonzalez2019	6A	-0.949546	0
Triticum_aestivum_GutierrezGonzalez2019	6B	-0.892749	0
Triticum_aestivum_GutierrezGonzalez2019	6D	-0.907571	0
Triticum_aestivum_GutierrezGonzalez2019	7A	-0.985515	0
Triticum_aestivum_GutierrezGonzalez2019	7B	-0.889141	0
Triticum_aestivum_GutierrezGonzalez2019	7D	-0.982484	0
Triticum_dicoccoides_Jorgensen2017	1A	-0.741242	0
Triticum_dicoccoides_Jorgensen2017	1B	-0.213024	3.87599e-27
Triticum_dicoccoides_Jorgensen2017	2A	-0.974165	0
Triticum_dicoccoides_Jorgensen2017	2B	-0.99798	0
Triticum_dicoccoides_Jorgensen2017	3A	-0.617002	0
Triticum_dicoccoides_Jorgensen2017	4B	-0.842889	0
Triticum_dicoccoides_Jorgensen2017	5B	-0.887176	0
Triticum_dicoccoides_Jorgensen2017	6A	-0.993418	0
Triticum_dicoccoides_Jorgensen2017	7A	-0.986366	0
Triticum_dicoccoides_Jorgensen2017	7B	-0.994692	0
Triticum_urartu_Ling2018	1	-0.739166	0
Triticum_urartu_Ling2018	2	-0.921183	0
Triticum_urartu_Ling2018	3	-0.925027	0
Triticum_urartu_Ling2018	4	-0.958767	0
Triticum_urartu_Ling2018	5	-0.479743	2.0098e-187
Triticum_urartu_Ling2018	6	-0.995448	0
Triticum_urartu_Ling2018	7	-0.961856	0
Vigna_unguiculata_Lonardi2019	1	-0.709441	2.7265e-33
Vigna_unguiculata_Lonardi2019	10	-0.869036	2.89393e-64
Vigna_unguiculata_Lonardi2019	11	-0.881024	0
Vigna_unguiculata_Lonardi2019	2	-0.76773	0
Vigna_unguiculata_Lonardi2019	3	-0.837832	0
Vigna_unguiculata_Lonardi2019	4	-0.958716	0
Vigna_unguiculata_Lonardi2019	5	-0.943531	0
Vigna_unguiculata_Lonardi2019	6	0.224796	0.0030042
Vigna_unguiculata_Lonardi2019	7	0.339491	7.47578e-07
Vigna_unguiculata_Lonardi2019	8	-0.95727	3.06764e-103
Vigna_unguiculata_Lonardi2019	9	-0.981924	3.92844e-158
Vitis_vinifera_Brault2020	1	-0.572755	0
Vitis_vinifera_Brault2020	10	-0.31027	0.000700846
Vitis_vinifera_Brault2020	11	-0.183228	0.0695448
Vitis_vinifera_Brault2020	12	-0.862309	0
Vitis_vinifera_Brault2020	13	-0.910116	0
Vitis_vinifera_Brault2020	14	-0.916138	0
Vitis_vinifera_Brault2020	15	-0.437601	4.24106e-06
Vitis_vinifera_Brault2020	16	-0.387737	1.43771e-05
Vitis_vinifera_Brault2020	17	-0.412789	7.44673e-05
Vitis_vinifera_Brault2020	18	-0.615063	0
Vitis_vinifera_Brault2020	19	-0.851341	1.06822e-35
Vitis_vinifera_Brault2020	2	-0.0532826	0.613953
Vitis_vinifera_Brault2020	3	-0.158636	0.111198
Vitis_vinifera_Brault2020	4	-0.640762	2.46615e-15
Vitis_vinifera_Brault2020	5	-0.448785	1.92865e-07
Vitis_vinifera_Brault2020	6	-0.527232	2.76534e-09
Vitis_vinifera_Brault2020	7	-0.912538	0
Vitis_vinifera_Brault2020	8	0.491491	4.975e-08
Vitis_vinifera_Brault2020	9	-0.671699	3.84562e-16
Zea_mays_MaizeGDBConsensus_v4	1	-0.922141	0
Zea_mays_MaizeGDBConsensus_v4	10	-0.771379	0
Zea_mays_MaizeGDBConsensus_v4	2	-0.945546	0
Zea_mays_MaizeGDBConsensus_v4	3	-0.880435	0
Zea_mays_MaizeGDBConsensus_v4	4	-0.975221	0
Zea_mays_MaizeGDBConsensus_v4	5	-0.950665	0
Zea_mays_MaizeGDBConsensus_v4	6	-0.620392	0
Zea_mays_MaizeGDBConsensus_v4	7	-0.823032	0
Zea_mays_MaizeGDBConsensus_v4	8	-0.364771	0
Zea_mays_MaizeGDBConsensus_v4	9	-0.825065	2.60089e-196
