# Supplementary material for: Diversity and determinants of recombination landscapes in flowering plants
Source: PLoS Genet. 2022 Aug 30;18(8):e1010141. doi: 10.1371/journal.pgen.1010141 (PMC9467342; doi:10.1371/journal.pgen.1010141)
Supplement: S8 Table — Mean of the Spearman’s Rho coefficient among correlations at chromosome scale and proportion of significant p-values given for each species. (XLSX) [file pgen.1010141.s021.xlsx]

## Sheet: Feuil1
Species	Chromosome number	Chromosome size	Spearman correlation
Aegilops speltoides	2	517.443	-0.944738
Arabidopsis thaliana	5	23.8293	-0.192552
Arachis duranensis	8	100.951	-0.586115
Arachis hypogaea	18	124.685	-0.786535
Boechera stricta	7	26.5256	-0.486158
Brachypodium distachyon	3	45.6217	-0.706454
Brassica napus	12	44.7156	-0.391125
Brassica rapa	7	26.1407	-0.541627
Camelina sativa	15	30.6306	-0.302882
Camellia sinensis	5	222.11	-0.0965251
Capsella rubella	7	15.8391	0.57663
Capsicum annuum	11	227.122	-0.817765
Cenchrus americanus	7	223.505	-0.311746
Citrullus lanatus	10	33.5973	-0.434956
Citrus sinensis	8	26.0202	-0.678918
Coffea canephora	11	53.0032	-0.796222
Cucumis melo	11	30.9912	-0.784399
Cucumis sativus	7	27.4084	-0.0274564
Cucurbita maxima	19	10.3489	-0.203103
Cucurbita pepo	17	10.787	-0.16232
Dioscorea alata	14	23.8461	-0.777482
Draba nivalis	7	34.1154	-0.741919
Elaeis guineensis	11	46.94	0.249645
Eucalyptus grandis	11	55.69	-0.396959
Glycine max	19	48.1272	-0.677157
Gossypium hirsutum	26	85.9228	-0.831038
Gossypium raimondii	13	57.6329	-0.741866
Helianthus annuus	13	169.704	-0.658851
Hordeum vulgare	7	654.859	-0.824861
Juglans regia	15	47.4316	-0.438736
Lupinus albus	25	17.356	-0.5678
Lupinus angustifolius	20	27.8954	-0.764982
Malus domestica	17	38.3825	-0.683706
Mangifera indica	20	17.872	-0.20768
Manihot esculenta	18	28.8023	-0.0641793
Momordica charantia	11	26.5073	-0.402463
Nelumbo nucifera	8	97.8455	0.135666
Oryza nivara	12	28.1625	-0.540431
Oryza sativa	12	31.1038	-0.579877
Panicum hallii	9	56.3793	-0.836788
Phaseolus vulgaris	11	46.8019	-0.692922
Prunus mume	7	24.9883	-0.150741
Prunus persica	8	28.2119	-0.606294
Quercus sp	12	59.7276	-0.056806
Raphanus sativus	6	38.789	-0.115765
Sesamum indicum	13	16.4098	-0.00266827
Setaria italica	9	44.5885	-0.75563
Solanum lycopersicum	12	67.2687	-0.702099
Solanum tuberosum	12	60.4181	-0.620103
Sorghum bicolor	10	68.3645	-0.776512
Theobroma cacao	10	33.0456	-0.785295
Triticum aestivum	20	667.825	-0.843446
Triticum dicoccoides	10	582.401	-0.824795
Triticum urartu	7	665.943	-0.854456
Vigna unguiculata	11	43.0415	-0.667474
Vitis vinifera	19	22.4303	-0.493726
Zea mays	10	210.634	-0.807865
