# Supplementary material for: Diversity and determinants of recombination landscapes in flowering plants
Source: PLoS Genet. 2022 Aug 30;18(8):e1010141. doi: 10.1371/journal.pgen.1010141 (PMC9467342; doi:10.1371/journal.pgen.1010141)
Supplement: S9 Table — The best model selected for each species is the one maximizing the Adjusted R-Squared. (XLSX) [file pgen.1010141.s022.xlsx]

## Sheet: Feuil1
species	chr_number	mod1	mod2	mod3	bestmodel
Arabidopsis thaliana	5	0.692758	0.597341	0.921749	3
Boechera stricta	7	0.045982	0.684037	0.799068	3
Brassica napus	12	0.557816	0.0531158	0.789417	3
Brassica rapa	7	0.395044	0.365935	0.708952	3
Camelina sativa	15	0.328055	-0.0779507	0.742883	3
Capsella rubella	7	-0.0285657	0.771252	0.872118	3
Capsicum annuum	11	-0.0375949	-0.106279	0.106026	3
Cenchrus americanus	7	-0.162837	-0.189247	-0.147424	3
Citrullus lanatus	10	0.203325	-0.0408746	0.425566	3
Citrus sinensis	8	0.549658	0.58995	0.625779	3
Coffea canephora	10	0.232879	-0.0812942	0.274775	3
Cucumis melo	11	-0.0362698	-0.0431979	0.164787	3
Cucumis sativus	7	0.326376	0.244656	0.749209	3
Draba nivalis	7	0.0802829	0.814462	0.361364	2
Elaeis guineensis	11	0.422432	-0.078795	0.944362	3
Eucalyptus grandis	11	-0.0964379	-0.0399845	-0.0473628	2
Gossypium hirsutum	26	0.407557	0.270543	0.463301	3
Lupinus angustifolius	20	0.180575	-0.053117	0.355659	3
Malus domestica	17	0.693121	0.126155	0.744916	3
Manihot esculenta	18	-0.0485818	0.0888672	0.559848	3
Momordica charantia	11	-0.0981395	-0.0719607	-0.107457	2
Nelumbo nucifera	8	-0.158894	0.0706485	0.766678	3
Oryza nivara	12	0.520264	-0.0962258	0.681587	3
Oryza sativa	12	0.0521315	-0.0906276	0.636751	3
Phaseolus vulgaris	11	-0.0501119	0.198628	0.134417	2
Prunus persica	8	0.143285	0.214682	0.735343	3
Raphanus sativus	6	-0.0521906	0.262587	0.0994672	2
Sesamum indicum	13	0.0694127	-0.0763997	0.597564	3
Setaria italica	9	0.677026	0.561447	0.714696	3
Solanum lycopersicum	11	0.537867	0.00419639	0.541921	3
Solanum tuberosum	12	0.0711138	0.463578	0.44703	2
Sorghum bicolor	10	-0.0568556	0.0719317	0.084452	3
Theobroma cacao	10	-0.122695	-0.054619	-0.123646	2
Triticum aestivum	20	0.337808	0.138824	0.379821	3
Vigna unguiculata	11	-0.0928536	-0.0767487	-0.0663758	3
Vitis vinifera	19	0.02575	0.0950136	0.113647	3
Zea mays	10	0.469961	0.623636	0.669024	3
