# Supplementary material for: Diversity and determinants of recombination landscapes in flowering plants
Source: PLoS Genet. 2022 Aug 30;18(8):e1010141. doi: 10.1371/journal.pgen.1010141 (PMC9467342; doi:10.1371/journal.pgen.1010141)
Supplement: S10 Table — The best model selected for each species is the one maximizing the Adjusted R-Squared. (XLSX) [file pgen.1010141.s023.xlsx]

## Sheet: Feuil1
species	chr_number	mod1	mod2	mod3	bestmodel
Arabidopsis thaliana	5	0.692758	0.597341	0.921749	3
Boechera stricta	5	-0.0562852	0.92746	0.611439	2
Brassica napus	11	0.515966	0.0438678	0.76523	3
Brassica rapa	6	0.265911	0.326881	0.696414	3
Camelina sativa	15	0.328055	-0.0779507	0.742883	3
Capsella rubella	5	-0.315358	0.963331	0.97364	3
Capsicum annuum	9	0.0278838	-0.123275	0.234091	3
Cenchrus americanus	5	0.0419339	-0.317219	0.0810241	3
Citrullus lanatus	7	0.807931	-0.01009	0.837027	3
Citrus sinensis	7	0.648825	0.606868	0.709373	3
Coffea canephora	8	0.637053	-0.115165	0.64932	3
Cucumis melo	8	-0.0838195	-0.10393	0.0972395	3
Cucumis sativus	5	0.672259	0.244248	0.837202	3
Draba nivalis	7	0.0802829	0.814462	0.361364	2
Elaeis guineensis	8	-0.112403	-0.164405	0.912179	3
Eucalyptus grandis	7	-0.15384	-0.153528	-0.194738	2
Gossypium hirsutum	25	0.431843	0.286851	0.48439	3
Lupinus angustifolius	14	0.327462	-0.0670021	0.468682	3
Malus domestica	16	0.754347	0.108423	0.779964	3
Manihot esculenta	14	-0.0832274	0.0469288	0.518447	3
Momordica charantia	10	-0.0968568	-0.0905855	-0.111779	2
Nelumbo nucifera	6	0.0744649	-0.0773057	0.809401	3
Oryza nivara	10	0.573215	-0.119101	0.763704	3
Oryza sativa	9	-0.0404423	-0.0560187	0.0664315	3
Phaseolus vulgaris	8	0.00530064	0.198836	0.298125	3
Prunus persica	7	0.12385	0.191827	0.737766	3
Raphanus sativus	6	-0.0521906	0.262587	0.0994672	2
Sesamum indicum	10	-0.114898	-0.123168	-0.0894632	3
Setaria italica	9	0.677026	0.561447	0.714696	3
Solanum lycopersicum	10	0.54335	-0.0213121	0.547101	3
Solanum tuberosum	10	0.297002	0.581835	0.419012	2
Sorghum bicolor	7	-0.17572	0.287021	0.249201	2
Theobroma cacao	7	0.131654	-0.195229	0.152638	3
Triticum aestivum	18	0.545863	0.205924	0.581418	3
Vigna unguiculata	11	-0.0928536	-0.0767487	-0.0663758	3
Vitis vinifera	15	0.246205	0.198663	0.314931	3
Zea mays	10	0.469961	0.623636	0.669024	3
