# Supplementary material for: Diversity and determinants of recombination landscapes in flowering plants
Source: PLoS Genet. 2022 Aug 30;18(8):e1010141. doi: 10.1371/journal.pgen.1010141 (PMC9467342; doi:10.1371/journal.pgen.1010141)
Supplement: S11 Table — For each species is given the type of crossover pattern, the type of gene count pattern, the difference RMSE(gene pattern)—RMSE(crossover pattern) which indicates how gene patterns are more/less homogeneous than crossover patterns, the homogenization effect of gene patterns (more/less), the difference genetic shuffling(gene pattern)—genetic shuffling(crossover pattern) and the averaged chromosome size (Mb). (XLSX) [file pgen.1010141.s024.xlsx]

## Sheet: Feuil1
Species	Recombination pattern	Gene density pattern	RMSE difference	Homogeneization effect of gene distance	Genetic shuffling difference	Mean chromosome size
Aegilops speltoides	telomere	#N/A	#N/A	#N/A	#N/A	517.443
Arabidopsis thaliana	exception	exception	30.5746	less	0.00640036	23.8293
Arachis duranensis	telomere	telomere	#N/A	#N/A	0.0579436	100.951
Arachis hypogaea	telomere	telomere	-614.063	more	0.207208	124.685
Boechera stricta	sub-telomere	#N/A	#N/A	#N/A	#N/A	26.5256
Brachypodium distachyon	telomere	telomere	-132.924	more	0.0320681	45.6217
Brassica napus	telomere	exception	-24.628	more	0.0224256	44.7156
Brassica rapa	sub-telomere	peak	-64.6465	more	0.0371777	26.1407
Camelina sativa	telomere	telomere	-21.9978	more	0.00984422	30.6306
Camellia sinensis	exception	exception	-0.768513	more	0.0128694	222.11
Capsella rubella	exception	exception	28.7411	less	-0.00513574	15.8391
Capsicum annuum	telomere	#N/A	#N/A	#N/A	#N/A	227.122
Cenchrus americanus	telomere	#N/A	#N/A	#N/A	#N/A	223.505
Citrullus lanatus	telomere	#N/A	#N/A	#N/A	#N/A	33.5973
Citrus sinensis	telomere	#N/A	#N/A	#N/A	#N/A	26.0202
Coffea canephora	telomere	#N/A	#N/A	#N/A	#N/A	53.0032
Cucumis melo	telomere	telomere	-76.2766	more	0.0580861	30.9912
Cucumis sativus	sub-telomere	peak	17.0915	less	0.025667	27.4084
Cucurbita maxima	sub-telomere	peak	123.972	less	0.00206013	10.3489
Cucurbita pepo	sub-telomere	peak	-26.7804	more	0.00960755	10.787
Dioscorea alata	telomere	peak	5.61811	less	0.00591564	23.8461
Draba nivalis	sub-telomere	#N/A	#N/A	#N/A	#N/A	34.1154
Elaeis guineensis	sub-telomere	peak	58.4634	less	-0.000454874	46.94
Eucalyptus grandis	exception	telomere	-52.1347	more	0.015996	55.69
Glycine max	telomere	telomere	-153.059	more	0.0691302	48.1272
Gossypium hirsutum	telomere	telomere	-92.0853	more	0.0647436	85.9228
Gossypium raimondii	telomere	telomere	-894.637	more	0.0720796	57.6329
Helianthus annuus	telomere	telomere	-92.8266	more	0.0291271	169.704
Hordeum vulgare	telomere	telomere	-462.912	more	0.190402	654.859
Juglans regia	sub-telomere	#N/A	#N/A	#N/A	#N/A	47.4316
Lupinus albus	telomere	telomere	-21.536	more	0.0291837	17.356
Lupinus angustifolius	telomere	#N/A	#N/A	#N/A	#N/A	27.8954
Malus domestica	sub-telomere	telomere	-162.828	more	0.0206064	38.3825
Mangifera indica	sub-telomere	telomere	#N/A	#N/A	#N/A	17.872
Manihot esculenta	sub-telomere	telomere	486.95	less	-0.00998063	28.8023
Momordica charantia	sub-telomere	#N/A	#N/A	#N/A	#N/A	26.5073
Nelumbo nucifera	exception	#N/A	#N/A	#N/A	#N/A	97.8455
Oryza nivara	telomere	telomere	-17.1467	more	0.0138083	28.1625
Oryza sativa	telomere	telomere	-132.899	more	0.0236937	31.1038
Panicum hallii	sub-telomere	telomere	-1922.17	more	0.0865313	56.3793
Phaseolus vulgaris	telomere	telomere	-189.351	more	0.0634829	46.8019
Prunus mume	telomere	telomere	0.746659	less	0.00379064	24.9883
Prunus persica	sub-telomere	telomere	-62.8751	more	0.0135736	28.2119
Quercus sp	exception	#N/A	#N/A	#N/A	#N/A	59.7276
Raphanus sativus	exception	#N/A	#N/A	#N/A	#N/A	38.789
Sesamum indicum	sub-telomere	exception	12.6191	less	0.0113517	16.4098
Setaria italica	telomere	telomere	-115.007	more	0.0376572	44.5885
Solanum lycopersicum	telomere	telomere	-289.845	more	0.135226	67.2687
Solanum tuberosum	telomere	telomere	-101.57	more	0.0529184	60.4181
Sorghum bicolor	sub-telomere	telomere	-113.077	more	0.199537	68.3645
Theobroma cacao	telomere	telomere	-189.368	more	0.0415695	33.0456
Triticum aestivum	telomere	telomere	-508.758	more	0.0794583	667.825
Triticum dicoccoides	telomere	#N/A	#N/A	#N/A	#N/A	582.401
Triticum urartu	telomere	#N/A	#N/A	#N/A	#N/A	665.943
Vigna unguiculata	telomere	telomere	-354.538	more	0.0511767	43.0415
Vitis vinifera	telomere	peak	-82.5058	more	0.0211167	22.4303
Zea mays	telomere	telomere	-372.145	more	0.118883	210.634
